# Supplementary material for: Bis(2-methyl­quinolin-8-olato-κ2 N,O)­lead(II)
Source: Acta Crystallogr Sect E Struct Rep Online. 2010 Apr 17;66(Pt 5):m529. doi: 10.1107/S1600536810012742 (PMC2979204; doi:10.1107/S1600536810012742)
Supplement: Supplementary file 1 [file e-66-0m529-sup1.cif]

##############################################################################
###                                                                        ###
###        Electronic paper (Acta Crystallographica Section E)             ###
###                                                                        ###
##############################################################################
#                                                                            #
# This CIF contains the data in a paper accepted for publication in Acta     #
# Crystallographica Section E. It conforms to the requirements of Notes      #
# for Authors for Section E, and has been peer reviewed under the auspices   #
# of the IUCr Commission on Journals.                                        #
#                                                                            #
# Full details of the Crystallographic Information File format               #
# are given in the paper "The Crystallographic Information File (CIF):       #
# a New Standard Archive File for Crystallography" by S. R. Hall, F. H.      #
# Allen and I. D. Brown [Acta Cryst. (1991), A47, 655-685].                  #
#                                                                            #
# The current version of the core CIF dictionary is obtainable from          #
# ftp://ftp.iucr.org/pub/cif_core.dic. The current version number is 2.4.    #
#                                                                            #
# Software is freely available for graphical display of the structure(s) in  #
# this CIF.  For information consult the CIF home page http://www.iucr.org/  #
# cif/home.html                                                              #
#                                                                            #
# This file may be used for bona fide research purposes within the           #
# scientific community so long as proper attribution is given to the journal # 
# article from which it was obtained.                                        #
#                                                                            #
##############################################################################
                                             
data_global
_audit_creation_method     SHELXL-97
_journal_date_recd_electronic     2010-04-05
_journal_date_accepted     2010-04-06
_journal_name_full     'Acta Crystallographica, Section E'
_journal_year     2010
_journal_volume     66
_journal_issue      5
_journal_page_first     m529
_journal_page_last     m529
_journal_paper_category     QM
_journal_coeditor_code     BT5241
_publ_contact_author
;
     Dr. Seik Weng Ng
     Department of Chemistry
     University of Malaya
     50603 Kuala Lumpur
     Malaysia
;
_publ_contact_author_email     seikweng@um.edu.my
_publ_contact_author_fax     '03 7967 4193'
_publ_contact_author_phone     '03 7967 6778'
_publ_section_title
;
Bis(2-methylquinolin-8-olato-\k^2^<i>N</i>,<i>O</i>)lead(II)
;
loop_
    _publ_author_name
    _publ_author_address
    'Mohammadnezhad, Gholamhossein'
;
Department of Chemistry
General Campus
Shahid Beheshti University
Tehran 1983963113
Iran
;
    'Ghanbarpour, Ali Reza'
;
Department of Chemistry
General Campus
Shahid Beheshti University
Tehran 1983963113
Iran
;
    'Amini, Mostafa M.'
;
Department of Chemistry
General Campus
Shahid Beheshti University
Tehran 1983963113
Iran
;
    'Ng, Seik Weng'
;
Department of Chemistry
University of Malaya
50603 Kuala Lumpur
Malaysia
;
_publ_section_synopsis     .
data_I
_audit_creation_method     SHELXL-97
_chemical_name_systematic
;
Bis(2-methylquinolin-8-olato-\k^2^<i>N</i>,<i>O</i>)lead(II)
;
_chemical_name_common     ?
_chemical_formula_moiety     'C20 H16 N2 O2 Pb'
_chemical_formula_sum     'C20 H16 N2 O2 Pb'
_chemical_formula_iupac     '[Pb (C10 H8 N O)2]'
_chemical_formula_weight     523.54
_chemical_melting_point     ?
_symmetry_cell_setting     Monoclinic
_symmetry_space_group_name_H-M     'C 2/c'
_symmetry_space_group_name_Hall     '-C 2yc'
loop_
    _symmetry_equiv_pos_as_xyz
    'x, y, z'
    '-x, y, -z+1/2'
    'x+1/2, y+1/2, z'
    '-x+1/2, y+1/2, -z+1/2'
    '-x, -y, -z'
    'x, -y, z-1/2'
    '-x+1/2, -y+1/2, -z'
    'x+1/2, -y+1/2, z-1/2'
_cell_length_a     22.439(2)
_cell_length_b     4.7636(5)
_cell_length_c     15.7139(15)
_cell_angle_alpha     90.00
_cell_angle_beta     101.1670(10)
_cell_angle_gamma     90.00
_cell_volume     1647.9(3)
_cell_formula_units_Z     4
_cell_measurement_reflns_used     2952
_cell_measurement_theta_min     2.6
_cell_measurement_theta_max     25.2
_cell_measurement_temperature     223(2)
_exptl_crystal_description     Prism
_exptl_crystal_colour     Yellow
_exptl_crystal_size_max     0.30
_exptl_crystal_size_mid     0.06
_exptl_crystal_size_min     0.04
_exptl_crystal_density_diffrn     2.110
_exptl_crystal_density_meas     ?
_exptl_crystal_density_method     'not measured'
_exptl_crystal_F_000     992
_exptl_absorpt_coefficient_mu     10.254
_exptl_absorpt_correction_type     Multi-scan
_exptl_absorpt_process_details     '(SADABS; Sheldrick, 1996)'
_exptl_absorpt_correction_T_min     0.1489
_exptl_absorpt_correction_T_max     0.6845
_diffrn_ambient_temperature     223(2)
_diffrn_radiation_type     MoK\a
_diffrn_radiation_wavelength     0.71073
_diffrn_radiation_source     'fine-focus sealed tube'
_diffrn_radiation_monochromator     graphite
_diffrn_measurement_device_type     'Bruker SMART APEX diffractometer'
_diffrn_measurement_method     '\w scans'
_diffrn_detector_area_resol_mean     ?
_diffrn_reflns_number     7405
_diffrn_reflns_av_R_equivalents     0.0533
_diffrn_reflns_av_sigmaI/netI     0.0468
_diffrn_reflns_theta_min     1.85
_diffrn_reflns_theta_max     27.49
_diffrn_reflns_theta_full     27.49
_diffrn_measured_fraction_theta_max     0.999
_diffrn_measured_fraction_theta_full     0.999
_diffrn_reflns_limit_h_min     -28
_diffrn_reflns_limit_h_max     28
_diffrn_reflns_limit_k_min     -6
_diffrn_reflns_limit_k_max     6
_diffrn_reflns_limit_l_min     -20
_diffrn_reflns_limit_l_max     18
_diffrn_standards_number     0
_diffrn_standards_interval_count     0
_diffrn_standards_interval_time     0
_diffrn_standards_decay_%     0
_reflns_number_total     1890
_reflns_number_gt     1765
_reflns_threshold_expression     I>2\s(I)
_refine_ls_structure_factor_coef     Fsqd
_refine_ls_matrix_type     full
_refine_ls_R_factor_all     0.0304
_refine_ls_R_factor_gt     0.0273
_refine_ls_wR_factor_gt     0.0608
_refine_ls_wR_factor_ref     0.0625
_refine_ls_goodness_of_fit_ref     1.017
_refine_ls_restrained_S_all     1.017
_refine_ls_number_reflns     1890
_refine_ls_number_parameters     115
_refine_ls_number_restraints     0
_refine_ls_hydrogen_treatment     constr
_refine_ls_weighting_scheme     calc
_refine_ls_weighting_details
                 'calc w=1/[\s^2^(Fo^2^)+(0.0300P)^2^] where P=(Fo^2^+2Fc^2^)/3'
_atom_sites_solution_hydrogens     geom
_atom_sites_solution_primary     direct
_atom_sites_solution_secondary     difmap
_refine_ls_shift/su_max     0.001
_refine_ls_shift/su_mean     0.001
_refine_diff_density_max     1.693
_refine_diff_density_min     -1.499
_refine_ls_extinction_method     none
_refine_ls_extinction_coef     ?
loop_
    _atom_type_symbol
    _atom_type_description
    _atom_type_scat_dispersion_real
    _atom_type_scat_dispersion_imag
    _atom_type_scat_source
    'C' 'C' 0.0033 0.0016
                         'International Tables Vol C Tables 4.2.6.8 and 6.1.1.4'
    'H' 'H' 0.0000 0.0000
                         'International Tables Vol C Tables 4.2.6.8 and 6.1.1.4'
    'N' 'N' 0.0061 0.0033
                         'International Tables Vol C Tables 4.2.6.8 and 6.1.1.4'
    'O' 'O' 0.0106 0.0060
                         'International Tables Vol C Tables 4.2.6.8 and 6.1.1.4'
    'Pb' 'Pb' -3.3944 10.1111
                         'International Tables Vol C Tables 4.2.6.8 and 6.1.1.4'
_computing_data_collection     'APEX2 (Bruker, 2009)'
_computing_cell_refinement     'SAINT (Bruker, 2009)'
_computing_data_reduction     'SAINT (Bruker, 2009)'
_computing_structure_solution     'SHELXS97 (Sheldrick, 2008)'
_computing_structure_refinement     'SHELXL97 (Sheldrick, 2008)'
_computing_molecular_graphics     'X-SEED (Barbour, 2001)'
_computing_publication_material     'publCIF (Westrip, 2010)'
loop_
    _atom_site_type_symbol
    _atom_site_label
    _atom_site_fract_x
    _atom_site_fract_y
    _atom_site_fract_z
    _atom_site_U_iso_or_equiv
    _atom_site_adp_type
    _atom_site_calc_flag
    _atom_site_refinement_flags
    _atom_site_occupancy
    _atom_site_disorder_assembly
    _atom_site_disorder_group
    Pb Pb1 0.5000 0.67661(5) 0.7500 0.02578(9) Uani d S 1 . .
    O O1 0.55706(16) 0.3516(7) 0.6978(2) 0.0336(8) Uani d . 1 . .
    N N1 0.57862(15) 0.4778(8) 0.8701(2) 0.0226(7) Uani d . 1 . .
    C C1 0.6024(2) 0.2268(10) 0.7500(3) 0.0278(10) Uani d . 1 . .
    C C2 0.6392(2) 0.0290(11) 0.7206(3) 0.0344(11) Uani d . 1 . .
    H H2 0.6321 -0.0169 0.6613 0.041 Uiso calc R 1 . .
    C C3 0.6864(2) -0.1029(11) 0.7771(4) 0.0393(13) Uani d . 1 . .
    H H3 0.7104 -0.2351 0.7547 0.047 Uiso calc R 1 . .
    C C4 0.6991(2) -0.0466(10) 0.8640(4) 0.0355(11) Uani d . 1 . .
    H H4 0.7312 -0.1388 0.9008 0.043 Uiso calc R 1 . .
    C C5 0.6632(2) 0.1522(9) 0.8974(3) 0.0286(10) Uani d . 1 . .
    C C6 0.6149(2) 0.2861(9) 0.8407(3) 0.0237(9) Uani d . 1 . .
    C C7 0.6717(2) 0.2286(11) 0.9859(3) 0.0333(11) Uani d . 1 . .
    H H7 0.7027 0.1435 1.0266 0.040 Uiso calc R 1 . .
    C C8 0.6349(2) 0.4264(11) 1.0127(3) 0.0326(11) Uani d . 1 . .
    H H8 0.6414 0.4803 1.0713 0.039 Uiso calc R 1 . .
    C C9 0.5878(2) 0.5476(10) 0.9526(3) 0.0263(9) Uani d . 1 . .
    C C10 0.5462(2) 0.7635(10) 0.9794(3) 0.0317(11) Uani d . 1 . .
    H H10A 0.5048 0.7267 0.9501 0.048 Uiso calc R 1 . .
    H H10B 0.5583 0.9490 0.9637 0.048 Uiso calc R 1 . .
    H H10C 0.5487 0.7542 1.0417 0.048 Uiso calc R 1 . .
loop_
    _atom_site_aniso_label
    _atom_site_aniso_U_11
    _atom_site_aniso_U_22
    _atom_site_aniso_U_33
    _atom_site_aniso_U_12
    _atom_site_aniso_U_13
    _atom_site_aniso_U_23
    Pb1 0.02798(15) 0.02687(14) 0.02138(14) 0.000 0.00204(10) 0.000
    O1 0.0356(19) 0.0411(19) 0.0233(18) 0.0073(15) 0.0033(15) -0.0031(14)
    N1 0.0225(18) 0.0247(18) 0.0207(18) -0.0014(15) 0.0039(14) -0.0012(15)
    C1 0.030(3) 0.030(2) 0.025(2) -0.0004(19) 0.008(2) -0.0019(19)
    C2 0.034(3) 0.037(3) 0.034(3) -0.002(2) 0.012(2) -0.006(2)
    C3 0.032(3) 0.034(3) 0.056(4) 0.004(2) 0.019(3) -0.006(2)
    C4 0.025(2) 0.031(2) 0.050(3) 0.004(2) 0.007(2) 0.004(2)
    C5 0.021(2) 0.028(2) 0.035(3) -0.0044(18) 0.003(2) 0.0039(19)
    C6 0.020(2) 0.027(2) 0.025(2) -0.0052(17) 0.0053(18) -0.0028(18)
    C7 0.028(3) 0.039(3) 0.030(3) -0.004(2) -0.003(2) 0.010(2)
    C8 0.036(3) 0.040(3) 0.021(2) -0.005(2) 0.004(2) 0.000(2)
    C9 0.027(2) 0.028(2) 0.024(2) -0.0103(19) 0.0062(18) -0.0040(19)
    C10 0.036(3) 0.036(2) 0.026(3) -0.007(2) 0.012(2) -0.008(2)
loop_
    _geom_bond_atom_site_label_1
    _geom_bond_atom_site_label_2
    _geom_bond_site_symmetry_2
    _geom_bond_distance
    _geom_bond_publ_flag
    Pb1 O1 2_656 2.262(3) ?
    Pb1 O1 . 2.262(3) yes
    Pb1 N1 2_656 2.507(3) ?
    Pb1 N1 . 2.507(3) yes
    O1 C1 . 1.318(6) ?
    N1 C9 . 1.316(5) ?
    N1 C6 . 1.363(6) ?
    C1 C2 . 1.390(7) ?
    C1 C6 . 1.426(7) ?
    C2 C3 . 1.393(8) ?
    C2 H2 . 0.9400 ?
    C3 C4 . 1.366(8) ?
    C3 H3 . 0.9400 ?
    C4 C5 . 1.409(7) ?
    C4 H4 . 0.9400 ?
    C5 C7 . 1.414(8) ?
    C5 C6 . 1.416(7) ?
    C7 C8 . 1.371(8) ?
    C7 H7 . 0.9400 ?
    C8 C9 . 1.399(7) ?
    C8 H8 . 0.9400 ?
    C9 C10 . 1.501(7) ?
    C10 H10A . 0.9700 ?
    C10 H10B . 0.9700 ?
    C10 H10C . 0.9700 ?
loop_
    _geom_angle_atom_site_label_1
    _geom_angle_atom_site_label_2
    _geom_angle_atom_site_label_3
    _geom_angle_site_symmetry_1
    _geom_angle_site_symmetry_3
    _geom_angle
    _geom_angle_publ_flag
    O1 Pb1 O1 . 2_656 93.6(2) yes
    O1 Pb1 N1 2_656 2_656 69.46(12) ?
    O1 Pb1 N1 . 2_656 80.42(12) ?
    O1 Pb1 N1 2_656 . 80.42(12) ?
    O1 Pb1 N1 . . 69.46(12) ?
    N1 Pb1 N1 . 2_656 135.60(10)
                               yes
    C1 O1 Pb1 . . 120.4(3) ?
    C9 N1 C6 . . 121.0(4) ?
    C9 N1 Pb1 . . 126.8(3) ?
    C6 N1 Pb1 . . 112.1(3) ?
    O1 C1 C2 . . 122.4(5) ?
    O1 C1 C6 . . 120.8(4) ?
    C2 C1 C6 . . 116.8(5) ?
    C1 C2 C3 . . 121.5(5) ?
    C1 C2 H2 . . 119.3 ?
    C3 C2 H2 . . 119.3 ?
    C4 C3 C2 . . 122.3(5) ?
    C4 C3 H3 . . 118.9 ?
    C2 C3 H3 . . 118.9 ?
    C3 C4 C5 . . 118.8(5) ?
    C3 C4 H4 . . 120.6 ?
    C5 C4 H4 . . 120.6 ?
    C4 C5 C7 . . 124.2(5) ?
    C4 C5 C6 . . 119.4(5) ?
    C7 C5 C6 . . 116.4(4) ?
    N1 C6 C5 . . 121.5(4) ?
    N1 C6 C1 . . 117.2(4) ?
    C5 C6 C1 . . 121.3(4) ?
    C8 C7 C5 . . 120.3(5) ?
    C8 C7 H7 . . 119.9 ?
    C5 C7 H7 . . 119.9 ?
    C7 C8 C9 . . 119.9(4) ?
    C7 C8 H8 . . 120.1 ?
    C9 C8 H8 . . 120.1 ?
    N1 C9 C8 . . 120.9(4) ?
    N1 C9 C10 . . 117.5(4) ?
    C8 C9 C10 . . 121.6(4) ?
    C9 C10 H10A . . 109.5 ?
    C9 C10 H10B . . 109.5 ?
    H10A C10 H10B . . 109.5 ?
    C9 C10 H10C . . 109.5 ?
    H10A C10 H10C . . 109.5 ?
    H10B C10 H10C . . 109.5 ?
loop_
    _geom_torsion_atom_site_label_1
    _geom_torsion_atom_site_label_2
    _geom_torsion_atom_site_label_3
    _geom_torsion_atom_site_label_4
    _geom_torsion_site_symmetry_1
    _geom_torsion_site_symmetry_2
    _geom_torsion_site_symmetry_3
    _geom_torsion_site_symmetry_4
    _geom_torsion
    _geom_torsion_publ_flag
    O1 Pb1 O1 C1 2_656 . . . -80.4(3) ?
    N1 Pb1 O1 C1 2_656 . . . -148.9(4) ?
    N1 Pb1 O1 C1 . . . . -2.0(3) ?
    O1 Pb1 N1 C9 2_656 . . . -83.2(4) ?
    O1 Pb1 N1 C9 . . . . 179.2(4) ?
    N1 Pb1 N1 C9 2_656 . . . -130.3(4) ?
    O1 Pb1 N1 C6 2_656 . . . 99.1(3) ?
    O1 Pb1 N1 C6 . . . . 1.6(3) ?
    N1 Pb1 N1 C6 2_656 . . . 52.0(3) ?
    Pb1 O1 C1 C2 . . . . -179.0(4) ?
    Pb1 O1 C1 C6 . . . . 2.4(6) ?
    O1 C1 C2 C3 . . . . -179.2(5) ?
    C6 C1 C2 C3 . . . . -0.6(7) ?
    C1 C2 C3 C4 . . . . 0.2(8) ?
    C2 C3 C4 C5 . . . . -0.2(8) ?
    C3 C4 C5 C7 . . . . 180.0(5) ?
    C3 C4 C5 C6 . . . . 0.5(7) ?
    C9 N1 C6 C5 . . . . 0.8(6) ?
    Pb1 N1 C6 C5 . . . . 178.6(3) ?
    C9 N1 C6 C1 . . . . -178.9(4) ?
    Pb1 N1 C6 C1 . . . . -1.1(5) ?
    C4 C5 C6 N1 . . . . 179.4(4) ?
    C7 C5 C6 N1 . . . . -0.1(6) ?
    C4 C5 C6 C1 . . . . -0.9(7) ?
    C7 C5 C6 C1 . . . . 179.6(4) ?
    O1 C1 C6 N1 . . . . -0.7(6) ?
    C2 C1 C6 N1 . . . . -179.4(4) ?
    O1 C1 C6 C5 . . . . 179.6(4) ?
    C2 C1 C6 C5 . . . . 0.9(7) ?
    C4 C5 C7 C8 . . . . 179.4(5) ?
    C6 C5 C7 C8 . . . . -1.1(7) ?
    C5 C7 C8 C9 . . . . 1.7(7) ?
    C6 N1 C9 C8 . . . . -0.2(6) ?
    Pb1 N1 C9 C8 . . . . -177.7(3) ?
    C6 N1 C9 C10 . . . . 179.2(4) ?
    Pb1 N1 C9 C10 . . . . 1.7(6) ?
    C7 C8 C9 N1 . . . . -1.0(7) ?
    C7 C8 C9 C10 . . . . 179.6(5) ?
