# Supplementary material for: Bis(2-methyl­quinolin-8-olato-κ2 N,O)­lead(II)
Source: Acta Crystallogr Sect E Struct Rep Online. 2010 Apr 17;66(Pt 5):m529. doi: 10.1107/S1600536810012742 (PMC2979204; doi:10.1107/S1600536810012742)
Supplement: Supplementary file 2 [file e-66-0m529-Isup2.hkl]

# 
# h,k,l, Fc-squared, Fo-squared, sigma(Fo-squared) and status flag 
# 
data_I
_shelx_title '  C2/c' 
_shelx_refln_list_code          4 
_shelx_F_calc_maximum      446.43 
_exptl_crystal_F_000       992.00 
_reflns_d_resolution_high  0.7697 
 
loop_ 
 _symmetry_equiv_pos_as_xyz 
 'x, y, z' 
 '-x, y, -z+1/2' 
 'x+1/2, y+1/2, z' 
 '-x+1/2, y+1/2, -z+1/2' 
 '-x, -y, -z' 
 'x, -y, z-1/2' 
 '-x+1/2, -y+1/2, -z' 
 'x+1/2, -y+1/2, z-1/2' 
 
_cell_length_a    22.4391 
_cell_length_b     4.7636 
_cell_length_c    15.7139 
_cell_angle_alpha  90.000 
_cell_angle_beta  101.167 
_cell_angle_gamma  90.000 
 
_shelx_F_squared_multiplier     1.000 
 
loop_ 
 _refln_index_h 
 _refln_index_k 
 _refln_index_l 
 _refln_F_squared_calc 
 _refln_F_squared_meas 
 _refln_F_squared_sigma 
 _refln_observed_status 
   2   0   0   110959.39    85104.99   2560.81 o 
   4   0   0    11912.98    11040.83    354.36 o 
   6   0   0    70331.40    60537.49   2363.11 o 
   8   0   0    26730.33    23996.56    756.05 o 
  10   0   0    49024.32    46623.10   1406.24 o 
  12   0   0    41054.74    40648.88   1356.34 o 
  14   0   0    33777.45    33434.72   1075.83 o 
  16   0   0    33466.36    33516.26   1093.12 o 
  18   0   0    20702.76    21836.73    786.80 o 
  20   0   0    17865.25    19192.26    727.06 o 
  22   0   0    13857.62    15099.07    758.02 o 
  24   0   0    10307.68    10781.72    633.45 o 
  26   0   0     5789.33     7400.47    765.49 o 
  28   0   0     3477.93     3367.92    733.19 o 
   1   1   0    34410.56    35183.00    725.12 o 
   3   1   0    49969.86    50350.77   1030.48 o 
   5   1   0      734.47      966.21     53.60 o 
   7   1   0     4227.90     3745.81    121.37 o 
   9   1   0    10879.40    10159.58    261.36 o 
  11   1   0     8799.11     7972.58    234.53 o 
  13   1   0    15440.52    15172.88    392.80 o 
  15   1   0     6137.84     5821.92    222.55 o 
  17   1   0     4107.84     3995.54    203.78 o 
  19   1   0     2108.34     1984.63    173.83 o 
  21   1   0     1685.33     1615.98    168.53 o 
  23   1   0     3296.98     3456.95    343.11 o 
  25   1   0     1477.10     1617.42    275.11 o 
  27   1   0     1015.00     1156.46    259.79 o 
   0   2   0    20779.09    20261.12    624.51 o 
   2   2   0    27592.89    26605.07    572.74 o 
   4   2   0    25746.84    25103.30    545.54 o 
   6   2   0    22215.21    22657.77    503.25 o 
   8   2   0    16092.45    16235.59    380.20 o 
  10   2   0    10067.57    10308.49    378.64 o 
  12   2   0     8564.84     8811.29    257.06 o 
  14   2   0     1273.77     1375.24    112.32 o 
  16   2   0     6321.97     6522.13    251.40 o 
  18   2   0    19548.86    18287.94    857.42 o 
  20   2   0     5298.28     4930.40    333.47 o 
  22   2   0     2052.12     2187.79    247.19 o 
  24   2   0     2177.60     2217.55    314.10 o 
  26   2   0     1488.78     1838.74    310.74 o 
   1   3   0    31275.51    30979.27    682.85 o 
   3   3   0    38853.07    37849.80    882.91 o 
   5   3   0    32746.53    31202.34    688.56 o 
   7   3   0    30188.22    29890.05    667.61 o 
   9   3   0    27278.52    27193.38    621.06 o 
  11   3   0    11381.10    12115.93    643.31 o 
  13   3   0    11892.89    12645.08    411.02 o 
  15   3   0    21975.33    21928.88    706.90 o 
  17   3   0    13772.24    13680.69    517.18 o 
  19   3   0    11258.57    11060.13    476.53 o 
  21   3   0     8316.90     8338.03    446.60 o 
  23   3   0     3371.56     3132.76    307.90 o 
  25   3   0     2882.17     2790.86    489.79 o 
   0   4   0      121.05      126.98     90.56 o 
   2   4   0      655.60      750.81     95.91 o 
   4   4   0     3141.81     3381.67    164.49 o 
   6   4   0     2940.27     3007.25    187.39 o 
   8   4   0      544.11      617.74    109.39 o 
  10   4   0      363.48      345.84    105.49 o 
  12   4   0     1033.84     1130.61    156.65 o 
  14   4   0      887.09     1039.78    167.60 o 
  16   4   0     1102.08     1065.18    182.00 o 
  18   4   0      711.23      690.23    179.06 o 
  20   4   0      328.06      343.55    170.49 o 
   1   5   0     5712.66     5795.99    592.59 o 
   3   5   0     5698.21     5552.72    393.71 o 
   5   5   0     4920.48     4758.06    260.87 o 
   7   5   0     3462.30     3259.01    252.13 o 
   9   5   0     4829.19     4934.60    403.41 o 
  11   5   0     5366.28     5097.67    500.56 o 
  13   5   0     2797.06     3031.75    267.91 o 
  15   5   0     2893.89     2800.52    317.38 o 
   0   6   0     3651.26     4025.87    461.16 o 
   2   6   0     4507.74     4463.78    467.32 o 
   4   6   0     4225.73     3708.43    703.09 o 
   6   6   0     3551.56     3780.27    269.43 o 
 -27   1   1     5290.43     6164.34    486.79 o 
 -25   1   1     5824.21     6198.10    469.45 o 
 -23   1   1    12086.63    13353.16    511.65 o 
 -21   1   1    12658.02    13775.32    535.73 o 
 -19   1   1     4442.77     4762.08    249.04 o 
 -17   1   1    13239.10    13240.35    377.60 o 
 -15   1   1    25442.89    25405.55    608.65 o 
 -13   1   1    20569.91    20110.22    490.31 o 
 -11   1   1    43164.50    41977.29    901.70 o 
  -9   1   1    41620.01    40404.17    859.19 o 
  -7   1   1    54383.19    54203.58   1121.34 o 
  -5   1   1   199300.91   189843.36   3826.66 o 
  -3   1   1    79215.01    79317.65   1821.70 o 
  -1   1   1    15189.92    14666.13    316.81 o 
   1   1   1    47506.00    45230.61   1002.47 o 
   3   1   1    54830.16    52500.29   1070.69 o 
   5   1   1    44621.09    42232.46    868.84 o 
   7   1   1    42735.71    40565.51    919.88 o 
   9   1   1    43027.86    41414.53    882.63 o 
  11   1   1    35225.36    32934.92    729.69 o 
  13   1   1    38867.82    37304.74    875.27 o 
  15   1   1    28332.30    27670.41    656.85 o 
  17   1   1    12006.42    11498.44    350.22 o 
  19   1   1    12438.66    12848.26    463.06 o 
  21   1   1    10953.64    11696.94    574.29 o 
  23   1   1     6193.28     6219.51    993.99 o 
  25   1   1     5737.03     6381.28    475.28 o 
  27   1   1     3403.17     3765.32    387.84 o 
 -26   2   1     3245.98     3315.76    379.43 o 
 -24   2   1     5861.15     5585.15    591.25 o 
 -22   2   1     4933.65     4704.67    344.18 o 
 -20   2   1     9004.13     9143.98    437.41 o 
 -18   2   1     8626.81     8052.13    324.43 o 
 -16   2   1     4787.74     4589.06    282.03 o 
 -14   2   1    22853.06    22973.47    559.47 o 
 -12   2   1    24525.55    25340.79    586.17 o 
 -10   2   1    13378.99    13335.04    336.07 o 
  -8   2   1    48275.33    46690.55   1077.07 o 
  -6   2   1    42480.43    42047.46    887.85 o 
  -4   2   1    28046.94    27464.48    595.92 o 
  -2   2   1    32431.08    32317.10    776.65 o 
   0   2   1    19713.89    20095.36    500.73 o 
   2   2   1    32758.98    31931.69    735.68 o 
   4   2   1    24874.83    23551.25    633.05 o 
   6   2   1    31570.41    29577.64    738.81 o 
   8   2   1    40337.74    39966.10    929.64 o 
  10   2   1    30559.12    30812.85    740.29 o 
  12   2   1    24507.22    25127.94    580.49 o 
  14   2   1    11029.41    11419.91    382.96 o 
  16   2   1     8875.03     9001.40    343.98 o 
  18   2   1     9942.35     9888.00    650.65 o 
  20   2   1     4793.54     4655.22    326.86 o 
  22   2   1     6163.84     5975.99    387.99 o 
  24   2   1     4977.33     4610.03    413.28 o 
  26   2   1     1869.61     1962.14    322.08 o 
 -25   3   1      161.23       64.64    205.98 o 
 -23   3   1      765.93      829.91    208.69 o 
 -21   3   1       55.55      -39.25    143.53 o 
 -19   3   1       98.66       88.31    132.98 o 
 -17   3   1      244.18      228.38    129.02 o 
 -15   3   1      910.69      909.16    152.18 o 
 -13   3   1     1094.16     1269.13    132.56 o 
 -11   3   1       28.64       26.12     55.45 o 
  -9   3   1     1287.82     1469.92    154.40 o 
  -7   3   1     1640.87     1592.80    138.16 o 
  -5   3   1     1682.28     1687.79    112.44 o 
  -3   3   1     5215.50     5139.16    188.44 o 
  -1   3   1      150.04       77.82     46.28 o 
   1   3   1     1263.74     1189.87    129.18 o 
   3   3   1     2516.84     2375.26    113.89 o 
   5   3   1      522.13      557.29     63.90 o 
   7   3   1     1214.94     1256.96    116.10 o 
   9   3   1      501.31      571.96     71.93 o 
  11   3   1       89.84       34.38     73.81 o 
  13   3   1     5166.74     4882.71    273.43 o 
  15   3   1      854.83     1002.84    138.44 o 
  17   3   1      307.64      328.06    134.04 o 
  19   3   1      466.71      696.75    169.57 o 
  21   3   1      176.99       82.43    147.62 o 
  23   3   1      274.48      249.00    209.47 o 
 -22   4   1     3373.79     3199.95    317.57 o 
 -20   4   1     5370.81     5377.05    377.07 o 
 -18   4   1     5874.35     5765.63    374.03 o 
 -16   4   1     8148.06     8224.16    396.55 o 
 -14   4   1     7621.79     8113.39    376.13 o 
 -12   4   1    11626.79    12094.83    414.55 o 
 -10   4   1    15495.44    14912.93    586.05 o 
  -8   4   1    14221.18    14294.07    446.24 o 
  -6   4   1    18474.21    18053.87    524.03 o 
  -4   4   1    13532.43    13040.45    351.26 o 
  -2   4   1    18321.89    18169.90    452.14 o 
   0   4   1    19049.13    17715.57    473.22 o 
   2   4   1    11695.68    11619.13    321.44 o 
   4   4   1    24428.04    23720.29    562.37 o 
   6   4   1    16768.75    15925.90    475.88 o 
   8   4   1     8602.95     8672.76    316.25 o 
  10   4   1    17202.51    16838.01    638.50 o 
  12   4   1    14761.57    14276.20    788.50 o 
  14   4   1     9649.52    10442.79    480.70 o 
  16   4   1     5861.96     6222.75    431.80 o 
  18   4   1     4388.38     4705.51    411.46 o 
  20   4   1     4704.31     5022.82    429.69 o 
 -17   5   1     2398.30     2928.91    293.85 o 
 -15   5   1     1700.31     1819.50    233.79 o 
 -13   5   1     2450.89     2511.56    252.00 o 
 -11   5   1     3212.66     3315.42    304.95 o 
  -9   5   1     6016.86     5396.89    292.28 o 
  -7   5   1     4186.24     4082.58    251.20 o 
  -5   5   1     2100.28     2271.44    219.18 o 
  -3   5   1     4089.20     4121.17    267.62 o 
  -1   5   1     4043.92     4325.85    228.23 o 
   1   5   1     5078.08     5352.08    263.21 o 
   3   5   1     4156.35     4064.13    241.55 o 
   5   5   1     3171.76     3059.84    216.73 o 
   7   5   1     5819.79     5851.81    289.68 o 
   9   5   1     4342.48     3998.45    256.62 o 
  11   5   1     3362.73     3254.44    237.51 o 
  13   5   1     2982.64     2711.75    365.77 o 
  15   5   1     2244.03     2073.60    275.38 o 
  -6   6   1      550.73      464.62    209.92 o 
  -4   6   1      518.05      436.14    176.61 o 
  -2   6   1      463.47      396.34    176.36 o 
   0   6   1      708.75      533.13    219.59 o 
   2   6   1     1063.28      489.46    345.32 o 
   4   6   1      549.39      343.54    143.29 o 
   6   6   1      677.99      481.74    172.23 o 
 -28   0   2     7815.13     8316.94    616.05 o 
 -26   0   2    10433.15    11166.60    677.18 o 
 -24   0   2     1333.98     1486.87    297.47 o 
 -22   0   2     6295.81     7353.32    509.44 o 
 -20   0   2    21160.04    22263.37    988.66 o 
 -18   0   2    21894.70    23825.99    834.76 o 
 -16   0   2    38747.68    39795.72   1423.67 o 
 -14   0   2    44902.04    43996.40   1371.29 o 
 -12   0   2    51180.38    49087.33   1497.98 o 
 -10   0   2    49026.33    46393.66   1408.53 o 
  -8   0   2    40560.52    38084.24   1153.46 o 
  -6   0   2    67013.79    66110.39   2987.77 o 
  -4   0   2    56226.66    50377.59   2695.80 o 
  -2   0   2   173942.81   175881.00   7979.04 o 
   0   0   2    95088.88   107045.15   4549.56 o 
   2   0   2    25096.81    25282.80    970.10 o 
   4   0   2    87508.72    84694.23   3488.15 o 
   6   0   2    45765.46    43989.49   3132.17 o 
   8   0   2    90159.13    84468.91   2450.62 o 
  10   0   2    88191.22    87270.21   2554.58 o 
  12   0   2    18478.09    17245.42    612.75 o 
  14   0   2    23272.43    22278.45    763.07 o 
  16   0   2    30710.30    31512.01   1046.84 o 
  18   0   2    20360.35    20647.85    760.57 o 
  20   0   2    17545.34    18128.20    703.34 o 
  22   0   2    11926.90    12843.16    676.85 o 
  24   0   2     6701.71     9273.05    999.54 o 
  26   0   2     4154.99     5317.79    847.19 o 
 -27   1   2     1024.29     1145.41    266.03 o 
 -25   1   2     1913.48     1907.70    291.60 o 
 -23   1   2      898.69     1058.97    167.37 o 
 -21   1   2      135.96      -47.59     85.27 o 
 -19   1   2     7121.74     6947.94    345.63 o 
 -17   1   2    10599.13    10359.16    414.39 o 
 -15   1   2     7509.02     7175.84    278.66 o 
 -13   1   2     9746.72     8692.27    293.27 o 
 -11   1   2     5402.86     5277.52    293.31 o 
  -9   1   2     3933.48     3500.77    147.42 o 
  -7   1   2      306.55      364.51     42.77 o 
  -5   1   2    26094.24    26296.03    607.51 o 
  -3   1   2    84445.60    89857.07   1988.03 o 
  -1   1   2     2884.30     3083.98    121.14 o 
   1   1   2    11572.59    12176.34    267.93 o 
   3   1   2    18096.15    18489.54    604.93 o 
   5   1   2    13864.25    13264.82    298.46 o 
   7   1   2    17374.18    16269.95    412.72 o 
   9   1   2     6699.01     6215.91    221.02 o 
  11   1   2     9883.16     9150.02    279.83 o 
  13   1   2     4348.78     4115.04    177.21 o 
  15   1   2     1033.57     1207.83    136.40 o 
  17   1   2     5682.46     5745.36    240.42 o 
  19   1   2     6403.01     6346.05    274.56 o 
  21   1   2     2567.02     2716.48    253.28 o 
  23   1   2     1306.20     1062.17    196.94 o 
  25   1   2     1824.49     2293.96    302.03 o 
  27   1   2      827.68      755.96    243.60 o 
 -26   2   2     1226.36     1252.80    282.53 o 
 -24   2   2     2057.61     1970.12    298.25 o 
 -22   2   2     2714.07     2687.31    319.85 o 
 -20   2   2     7236.35     7192.55    384.40 o 
 -18   2   2     6009.88     5841.96    285.04 o 
 -16   2   2     2295.43     2639.36    244.67 o 
 -14   2   2     7697.10     7583.68    250.10 o 
 -12   2   2    11129.38    10763.41    297.45 o 
 -10   2   2    37852.07    39827.71    867.06 o 
  -8   2   2    37805.54    38318.88    825.38 o 
  -6   2   2      841.09      752.15     61.71 o 
  -4   2   2     6787.51     6573.81    259.82 o 
  -2   2   2    23716.08    23962.22    523.35 o 
   0   2   2    18469.71    18465.55    447.28 o 
   2   2   2    26476.31    25508.25    549.84 o 
   4   2   2    17907.07    17161.25    386.71 o 
   6   2   2    13859.69    13014.18    356.03 o 
   8   2   2    12440.10    12209.47    298.65 o 
  10   2   2    12259.80    12593.40    339.20 o 
  12   2   2    10507.81    10954.52    295.01 o 
  14   2   2     9449.38     9070.99    327.04 o 
  16   2   2    10426.58    10622.88    424.75 o 
  18   2   2     4731.73     4812.48    308.68 o 
  20   2   2     3037.39     2913.72    262.34 o 
  22   2   2     2376.37     2093.18    244.93 o 
  24   2   2     1457.69     1100.18    222.02 o 
  26   2   2     2086.52     2254.78    368.77 o 
 -25   3   2     3089.48     2757.75    493.37 o 
 -23   3   2     6475.05     6444.41    430.31 o 
 -21   3   2     9189.25     9422.98    463.73 o 
 -19   3   2     9010.84     9359.36    435.91 o 
 -17   3   2    12214.54    12277.83    490.46 o 
 -15   3   2    12620.62    12432.63    471.03 o 
 -13   3   2    17116.66    17593.65    454.29 o 
 -11   3   2    27790.01    28847.04    667.19 o 
  -9   3   2    21787.78    21798.75    558.39 o 
  -7   3   2    24461.52    24677.56    567.26 o 
  -5   3   2    23946.66    23921.71    548.87 o 
  -3   3   2    18630.38    18889.11    508.39 o 
  -1   3   2    38547.52    38283.41   1178.23 o 
   1   3   2    55266.57    54178.48   1145.59 o 
   3   3   2    39826.48    38850.66    910.17 o 
   5   3   2    30453.49    29837.63    662.74 o 
   7   3   2    31117.80    30394.82    678.52 o 
   9   3   2    17064.84    17223.92    492.68 o 
  11   3   2     7898.56     7655.28    288.73 o 
  13   3   2    18939.79    18856.70    553.96 o 
  15   3   2    18001.21    17963.99    551.97 o 
  17   3   2    10782.25    11449.44    544.40 o 
  19   3   2     9469.72    10006.72    446.28 o 
  21   3   2     5491.53     5301.98    421.71 o 
  23   3   2     5483.06     5445.04    447.01 o 
 -22   4   2      676.57      370.46    192.79 o 
 -20   4   2      323.21      191.12    169.58 o 
 -18   4   2      665.07      507.18    169.92 o 
 -16   4   2      754.74      699.17    167.58 o 
 -14   4   2      650.31      690.50    159.39 o 
 -12   4   2     1099.33     1095.41    165.09 o 
 -10   4   2      620.08      552.29    127.78 o 
  -8   4   2      387.77      367.14     95.41 o 
  -6   4   2     1085.69     1278.17    164.31 o 
  -4   4   2      792.58      927.25    132.58 o 
  -2   4   2      978.15     1139.63    111.67 o 
   0   4   2     2406.88     2498.41    142.06 o 
   2   4   2     3279.40     3412.57    165.48 o 
   4   4   2     5923.13     5825.56    240.28 o 
   6   4   2     2131.44     2117.30    182.62 o 
   8   4   2      282.45      115.09     88.14 o 
  10   4   2      372.78      318.54    108.09 o 
  12   4   2      955.02      838.03    146.60 o 
  14   4   2      111.90      160.67    112.76 o 
  16   4   2     1362.34     1171.14    210.68 o 
  18   4   2      927.96      809.74    209.57 o 
  20   4   2      313.93      313.88    200.50 o 
 -17   5   2     3456.92     3217.22    406.45 o 
 -15   5   2     2765.62     2485.41    391.28 o 
 -13   5   2     2687.62     2349.12    246.18 o 
 -11   5   2     4155.66     4158.06    341.84 o 
  -9   5   2     2715.63     2693.92    304.64 o 
  -7   5   2     3725.72     3565.02    420.77 o 
  -5   5   2     6517.64     5873.92    627.39 o 
  -3   5   2     6154.32     5881.06    256.10 o 
  -1   5   2     7565.38     7318.12    373.59 o 
   1   5   2     4900.18     4864.95    250.27 o 
   3   5   2     3048.04     2905.94    207.42 o 
   5   5   2     6568.30     6470.84    335.54 o 
   7   5   2     5796.21     5814.28    474.29 o 
   9   5   2     3795.94     3448.77    270.77 o 
  11   5   2     3586.32     3553.60    472.14 o 
  13   5   2     2363.22     2363.02    354.52 o 
  15   5   2     2889.71     3169.75    334.06 o 
  -6   6   2     3497.61     3591.14    314.13 o 
  -4   6   2     3831.43     4021.06    340.70 o 
  -2   6   2     5154.32     5475.33    484.12 o 
   0   6   2     5017.44     5019.93    599.88 o 
   2   6   2     4514.69     4651.27    434.89 o 
   4   6   2     3950.73     4112.24    378.98 o 
 -27   1   3     2538.97     3035.61    352.81 o 
 -25   1   3     8211.10     8630.66    419.48 o 
 -23   1   3    10708.70    11162.30    462.13 o 
 -21   1   3     6445.24     6544.96    376.67 o 
 -19   1   3    11485.16    10844.20    378.53 o 
 -17   1   3    23634.13    23531.29    639.51 o 
 -15   1   3    21213.74    20773.63    563.38 o 
 -13   1   3    29197.04    28905.03    661.86 o 
 -11   1   3    31646.15    30152.25    672.60 o 
  -9   1   3    24433.85    23317.01    572.51 o 
  -7   1   3    86014.05    87121.79   1788.79 o 
  -5   1   3    69526.04    69566.37   1433.62 o 
  -3   1   3    23437.13    24478.29    523.76 o 
  -1   1   3    53540.25    57215.75   1338.95 o 
   1   1   3    29798.89    30703.18    822.97 o 
   3   1   3    52440.68    52654.78   1224.22 o 
   5   1   3    87272.00    85133.18   1960.73 o 
   7   1   3    38100.02    35449.08    751.85 o 
   9   1   3    34578.52    31821.83    696.27 o 
  11   1   3    45855.66    44350.44    960.20 o 
  13   1   3    29864.63    28771.13    829.03 o 
  15   1   3    17901.05    17493.86    479.35 o 
  17   1   3    13008.25    12973.07    405.60 o 
  19   1   3     9394.27     9642.47    422.15 o 
  21   1   3     6566.39     7539.91    394.63 o 
  23   1   3     5146.59     5608.16    371.34 o 
  25   1   3     5159.02     5519.47    439.35 o 
  27   1   3     5404.99     5499.27    880.78 o 
 -26   2   3     3454.31     3324.22    412.13 o 
 -24   2   3     5275.79     5369.29    457.29 o 
 -22   2   3     5845.39     5823.91    454.41 o 
 -20   2   3     9716.89     9083.45    361.27 o 
 -18   2   3     7584.50     7398.48    313.74 o 
 -16   2   3     9562.57     9119.38    325.87 o 
 -14   2   3    14800.27    14199.80    419.75 o 
 -12   2   3     6840.21     6696.01    216.85 o 
 -10   2   3    29727.74    30782.50    685.63 o 
  -8   2   3    52576.84    51966.23   1246.36 o 
  -6   2   3    22838.33    23317.58    568.93 o 
  -4   2   3    49587.78    50962.86   1068.69 o 
  -2   2   3    33958.52    34271.78    731.61 o 
   0   2   3    20566.60    20758.66    459.38 o 
   2   2   3    33486.04    33194.73    790.53 o 
   4   2   3    23349.75    23286.83    511.45 o 
   6   2   3    20971.86    20137.91    527.12 o 
   8   2   3    23530.46    23134.35    602.51 o 
  10   2   3    22602.04    22670.25    674.19 o 
  12   2   3    21897.00    21663.74    596.09 o 
  14   2   3    17095.21    17204.04    515.63 o 
  16   2   3    11556.95    11533.82    405.45 o 
  18   2   3     7359.52     7913.63    347.69 o 
  20   2   3     6043.02     6203.13    421.40 o 
  22   2   3     4266.26     4267.47    365.16 o 
  24   2   3     2433.95     2633.95    312.61 o 
 -25   3   3      440.40      234.06    233.75 o 
 -23   3   3      104.83      124.38    197.01 o 
 -21   3   3       22.81      -24.43    145.51 o 
 -19   3   3      463.02      652.27    168.77 o 
 -17   3   3       32.35      -33.95    115.05 o 
 -15   3   3     3559.84     3623.30    215.41 o 
 -13   3   3     4743.48     4808.51    374.97 o 
 -11   3   3      213.13      250.45     69.25 o 
  -9   3   3      119.25       75.90     57.03 o 
  -7   3   3      932.30     1204.06    152.37 o 
  -5   3   3      986.41      984.18    102.11 o 
  -3   3   3      345.93      268.58     61.39 o 
  -1   3   3      109.00        8.04     34.32 o 
   1   3   3     2789.44     2676.25    161.28 o 
   3   3   3     1889.85     1826.56    141.34 o 
   5   3   3      930.01      806.58     79.41 o 
   7   3   3     1271.95     1212.80    112.11 o 
   9   3   3     2230.86     2315.26    185.84 o 
  11   3   3     1280.46     1260.42    130.53 o 
  13   3   3       25.48       98.21     89.98 o 
  15   3   3      224.45      195.14    104.65 o 
  17   3   3      383.76      431.28    145.07 o 
  19   3   3       29.03       32.70    192.01 o 
  21   3   3      462.24      352.25    193.81 o 
  23   3   3      507.11      433.20    212.83 o 
 -22   4   3     5157.45     5066.46    388.23 o 
 -20   4   3     3805.45     3729.52    323.51 o 
 -18   4   3     4329.53     4388.43    332.99 o 
 -16   4   3     9148.44     8968.81    421.21 o 
 -14   4   3     7720.74     7554.93    366.37 o 
 -12   4   3    10430.66    11067.59    631.59 o 
 -10   4   3    12237.15    13020.28    368.37 o 
  -8   4   3    14233.34    14087.86    384.51 o 
  -6   4   3    18579.26    18918.46    610.03 o 
  -4   4   3    18066.39    17394.79    473.75 o 
  -2   4   3    19905.57    19229.56    477.91 o 
   0   4   3    16283.70    15937.44    407.66 o 
   2   4   3    16911.21    16157.23    545.91 o 
   4   4   3    13502.78    13102.88    410.43 o 
   6   4   3     7668.44     7407.25    284.84 o 
   8   4   3    16283.15    16101.35    729.44 o 
  10   4   3    18641.90    18102.98    721.20 o 
  12   4   3    10625.21    10242.69    558.29 o 
  14   4   3     6502.60     6576.41    622.13 o 
  16   4   3     4906.17     5471.19    553.11 o 
  18   4   3     6360.39     5832.96    438.36 o 
  20   4   3     5400.43     4674.64    416.70 o 
 -17   5   3     1035.60      689.67    204.97 o 
 -15   5   3     1362.37     1221.88    207.82 o 
 -13   5   3     2464.46     2374.70    248.64 o 
 -11   5   3     3094.67     3369.84    300.39 o 
  -9   5   3     3129.91     3119.67    254.61 o 
  -7   5   3     3899.79     3928.83    270.13 o 
  -5   5   3     7317.38     7100.29    264.58 o 
  -3   5   3     4841.41     4745.24    252.68 o 
  -1   5   3     5114.93     4785.68    254.36 o 
   1   5   3     6573.87     6613.55    291.07 o 
   3   5   3     1063.89     1277.45    170.23 o 
   5   5   3     1504.16     1498.14    160.80 o 
   7   5   3     5057.11     5300.84    340.01 o 
   9   5   3     4165.73     3878.85    290.98 o 
  11   5   3     3916.18     4206.23    308.75 o 
  13   5   3     2604.97     2786.09    309.21 o 
  15   5   3     1743.25     2028.54    381.45 o 
  -6   6   3      781.42      573.22    222.83 o 
  -4   6   3      331.23      280.73    171.20 o 
  -2   6   3       92.00      293.08    188.08 o 
   0   6   3     1501.44     1234.63    572.03 o 
   2   6   3     1468.52     1285.52    200.01 o 
   4   6   3      473.51      530.29    165.18 o 
 -28   0   4     7918.78     8984.01    648.44 o 
 -26   0   4     1632.68     2028.98    337.98 o 
 -24   0   4     2989.33     3677.65    413.78 o 
 -22   0   4    22710.60    23051.09   1684.78 o 
 -20   0   4    18948.41    21173.67    955.80 o 
 -18   0   4    25766.86    26066.71   1099.19 o 
 -16   0   4    31890.66    30971.96   1016.96 o 
 -14   0   4    20078.31    18467.84    644.75 o 
 -12   0   4    51425.29    49042.08   1496.94 o 
 -10   0   4    50846.94    49446.35   1777.66 o 
  -8   0   4    45354.31    45436.18   1364.45 o 
  -6   0   4    65391.63    68571.81   1980.46 o 
  -4   0   4    25135.97    27325.42    872.16 o 
  -2   0   4    61212.20    72825.30   2451.63 o 
   0   0   4   140286.69   153782.66   8580.53 o 
   2   0   4   122811.98   129186.70   3692.80 o 
   4   0   4    91083.55    86291.84   2971.26 o 
   6   0   4    94588.34    91592.73   2646.45 o 
   8   0   4    70196.64    67097.52   2468.64 o 
  10   0   4    22075.88    21195.64    704.44 o 
  14   0   4    25651.64    24325.17    882.80 o 
  16   0   4    21437.27    21576.51   1065.07 o 
  18   0   4    15024.06    16077.28    884.81 o 
  20   0   4    15323.50    13879.35   1518.07 o 
  22   0   4    18291.91    19353.07   1038.61 o 
  24   0   4     7638.55     9658.45   1122.26 o 
  26   0   4     3180.60     3601.47    717.52 o 
 -27   1   4       72.56       88.26    158.00 o 
 -25   1   4     1540.48     1273.26    209.52 o 
 -23   1   4     1180.44     1245.33    188.65 o 
 -21   1   4     2241.80     2011.01    217.24 o 
 -19   1   4     6471.47     6279.49    326.71 o 
 -17   1   4     3730.06     3498.46    206.25 o 
 -15   1   4     6846.40     6281.75    248.73 o 
 -13   1   4     3508.07     3326.07    177.96 o 
 -11   1   4     4956.29     4717.47    188.36 o 
  -9   1   4    28018.90    28345.60    681.10 o 
  -7   1   4    11694.31    12069.33    374.90 o 
  -5   1   4     6865.70     7217.15    190.48 o 
  -3   1   4     8108.07     8693.33    215.10 o 
  -1   1   4    10139.27    10731.43    249.93 o 
   1   1   4     9783.61    10077.49    257.26 o 
   3   1   4    10904.05    10693.89    273.12 o 
   5   1   4    35491.18    36219.04    812.99 o 
   7   1   4    16889.52    16683.55    483.59 o 
   9   1   4     2790.56     2159.25    129.75 o 
  11   1   4     4693.84     4049.09    162.67 o 
  13   1   4     5141.36     5060.78    222.47 o 
  15   1   4     4001.58     3876.29    194.77 o 
  17   1   4     3307.40     3268.60    225.73 o 
  19   1   4     3754.00     3966.33    265.25 o 
  21   1   4     2564.10     2711.24    362.07 o 
  23   1   4     1787.87     1835.56    258.06 o 
  25   1   4     1460.38     1514.21    298.10 o 
 -26   2   4     1624.65     1518.75    296.71 o 
 -24   2   4     3083.18     3007.71    356.53 o 
 -22   2   4     2690.74     2575.72    258.23 o 
 -20   2   4     4613.56     4942.29    295.88 o 
 -18   2   4     6480.88     6261.86    292.65 o 
 -16   2   4     7000.74     6988.26    342.54 o 
 -14   2   4     7835.99     8426.83    371.83 o 
 -12   2   4    15328.47    15762.59    399.69 o 
 -10   2   4    20898.91    21648.20    509.27 o 
  -8   2   4     1558.75     1295.60     98.45 o 
  -6   2   4     3766.14     3341.58    129.71 o 
  -4   2   4    27080.07    27576.31    658.31 o 
  -2   2   4    26856.09    27872.51    607.48 o 
   0   2   4    35010.27    36479.38    774.76 o 
   2   2   4    19035.07    19440.92    431.46 o 
   4   2   4    18732.58    18494.83    485.01 o 
   6   2   4    18254.43    17854.48    473.99 o 
   8   2   4     7017.59     6991.29    304.62 o 
  10   2   4    11764.53    11083.11    345.95 o 
  12   2   4    10591.78    10209.60    341.88 o 
  14   2   4     4821.99     4670.10    241.07 o 
  16   2   4     3961.83     4135.10    251.07 o 
  18   2   4     5158.57     5263.03    340.05 o 
  20   2   4     4554.91     4459.06    362.07 o 
  22   2   4     2613.36     2581.97    302.30 o 
  24   2   4     2758.36     2740.92    329.51 o 
 -25   3   4     4592.27     4823.80    468.17 o 
 -23   3   4     4037.69     4459.45    424.69 o 
 -21   3   4     5532.45     6053.06    398.66 o 
 -19   3   4     7946.83     8231.97    426.70 o 
 -17   3   4     8005.60     8951.57    342.86 o 
 -15   3   4    16583.30    17773.63    603.46 o 
 -13   3   4    35851.91    39244.45   1451.58 o 
 -11   3   4    20740.60    21417.54    646.70 o 
  -9   3   4    14607.35    14347.09    426.69 o 
  -7   3   4    22941.11    22945.72    585.95 o 
  -5   3   4    20474.28    20880.29    579.86 o 
  -3   3   4    29009.24    28672.44    701.53 o 
  -1   3   4    33807.03    34008.75    748.90 o 
   1   3   4    32801.38    31784.63    702.39 o 
   3   3   4    33932.57    32491.58    713.51 o 
   5   3   4    27802.71    27937.51    723.54 o 
   7   3   4    28240.84    27796.89    728.69 o 
   9   3   4    16925.65    16898.79    570.43 o 
  11   3   4    13922.34    13693.08    469.73 o 
  13   3   4    16708.63    16667.94    614.80 o 
  15   3   4    11976.29    12238.34    516.97 o 
  17   3   4    10992.21    11800.57    590.66 o 
  19   3   4     6724.74     6185.73    439.84 o 
  21   3   4     5052.71     5419.16    433.33 o 
  23   3   4     6300.74     6384.66    497.64 o 
 -22   4   4      182.85      -89.96    169.08 o 
 -20   4   4       54.07       47.68    162.94 o 
 -18   4   4       27.78      254.14    159.23 o 
 -16   4   4     1936.89     1733.05    376.92 o 
 -14   4   4     1880.16     1527.47    197.13 o 
 -12   4   4     1080.17     1259.18    139.65 o 
 -10   4   4     1997.03     1926.22    142.99 o 
  -8   4   4      811.25      649.18    107.70 o 
  -6   4   4      445.08      394.49    140.07 o 
  -4   4   4      939.18      946.17    127.72 o 
  -2   4   4     1215.62     1387.36    150.53 o 
   0   4   4      836.14      864.33    133.94 o 
   2   4   4     1322.80     1611.59    163.47 o 
   4   4   4     2488.71     2796.77    181.61 o 
   6   4   4      570.90      520.37    109.16 o 
   8   4   4      637.70      563.91    133.54 o 
  10   4   4     1604.84     1722.68    190.66 o 
  12   4   4      290.49      319.27    136.83 o 
  14   4   4     1223.41     1317.45    223.32 o 
  16   4   4     1025.56      694.22    178.65 o 
  18   4   4       99.57      -70.10    155.99 o 
 -17   5   4     2445.76     2511.29    280.64 o 
 -15   5   4     2244.63     2084.09    250.09 o 
 -13   5   4     2852.16     2983.20    276.08 o 
 -11   5   4     4097.11     3896.58    451.29 o 
  -9   5   4     3473.28     3133.68    684.45 o 
  -7   5   4     4535.78     5235.12    443.67 o 
  -5   5   4     6726.06     6163.18    310.66 o 
  -3   5   4     6598.78     6560.84    294.29 o 
  -1   5   4     4287.51     4249.16    296.45 o 
   1   5   4     2118.22     2227.05    186.02 o 
   3   5   4     4924.72     4998.08    454.50 o 
   5   5   4     7596.64     7684.01    532.86 o 
   7   5   4     3767.94     3710.81    275.22 o 
   9   5   4     3660.92     3933.80    295.78 o 
  11   5   4     3339.33     3335.37    299.22 o 
  13   5   4     2545.62     2504.25    436.37 o 
  -4   6   4     5175.33     5674.01    835.76 o 
  -2   6   4     3199.86     2894.80    515.69 o 
   0   6   4     2117.82     2457.28    244.10 o 
   2   6   4     4364.69     4304.31    315.69 o 
 -27   1   5     6156.40     6921.70    423.44 o 
 -25   1   5     7668.51     7886.48    416.50 o 
 -23   1   5     9481.09     9933.19    437.93 o 
 -21   1   5    10936.51    10927.85    446.87 o 
 -19   1   5    10179.97    10618.11    425.97 o 
 -17   1   5    15681.31    14781.91    446.83 o 
 -15   1   5    20755.04    21311.67    573.48 o 
 -13   1   5    17292.84    16692.61    462.13 o 
 -11   1   5    17789.32    16752.18    451.50 o 
  -9   1   5    36559.75    37427.50    881.65 o 
  -7   1   5    61744.70    64814.10   1348.75 o 
  -5   1   5    73172.37    78463.33   1617.39 o 
  -3   1   5    76574.84    85304.73   1742.53 o 
  -1   1   5    69855.94    78948.45   1612.25 o 
   1   1   5    57396.62    62908.22   1407.85 o 
   3   1   5    33709.36    33398.13    833.38 o 
   5   1   5    24668.79    23890.49    584.85 o 
   7   1   5    23847.90    21839.78    491.25 o 
   9   1   5    31529.42    29528.98    655.13 o 
  11   1   5    28803.10    26569.78    687.92 o 
  13   1   5    24617.10    23799.99    616.04 o 
  15   1   5    22290.06    21184.84    845.96 o 
  17   1   5    17481.31    16112.54    523.53 o 
  19   1   5    10192.92    10083.11    403.30 o 
  21   1   5     5553.16     7236.44    717.28 o 
  23   1   5     5433.05     4913.46    457.40 o 
  25   1   5     5363.00     5896.60    657.62 o 
 -26   2   5     2997.67     2899.00    360.20 o 
 -24   2   5     4873.47     5162.07    457.02 o 
 -22   2   5     5998.80     5805.08    452.43 o 
 -20   2   5     9115.08     8949.27    415.92 o 
 -18   2   5     8145.94     7497.47    309.93 o 
 -16   2   5    10134.67     9945.92    348.74 o 
 -14   2   5    13648.30    13993.33    419.18 o 
 -12   2   5    14460.31    14828.01    422.23 o 
 -10   2   5    21295.89    22191.68    520.28 o 
  -8   2   5    20477.63    20444.17    516.18 o 
  -6   2   5    31988.13    33448.73    733.46 o 
  -4   2   5    36476.24    38698.82    831.52 o 
  -2   2   5    27016.67    27255.19    715.77 o 
   0   2   5    43150.13    46658.68    983.16 o 
   2   2   5    37557.56    39919.27   1070.54 o 
   4   2   5     8413.85     8066.62    295.98 o 
   6   2   5    10507.58     9546.32    472.36 o 
   8   2   5    29604.93    29507.15    755.80 o 
  10   2   5    23187.67    22549.07    637.08 o 
  12   2   5    17487.63    17714.36    667.78 o 
  14   2   5    15787.29    15452.30    480.63 o 
  16   2   5     9519.27     9671.93    422.10 o 
  18   2   5     6502.43     6883.82    367.30 o 
  20   2   5     4942.97     5128.61    354.22 o 
  22   2   5     3342.06     3805.50    365.47 o 
  24   2   5     3401.38     3581.77    370.90 o 
 -25   3   5      608.97      478.38    250.11 o 
 -23   3   5       72.82      242.26    289.17 o 
 -21   3   5      152.58      106.36    155.88 o 
 -19   3   5      193.66      222.81    126.54 o 
 -17   3   5      547.02      432.22    124.06 o 
 -15   3   5     1323.54     1656.80    223.55 o 
 -13   3   5      145.93       33.26     84.60 o 
 -11   3   5      170.05      206.78     80.65 o 
  -9   3   5     2693.74     2730.56    239.56 o 
  -7   3   5      964.99     1030.11     93.63 o 
  -5   3   5     3735.25     3890.57    176.88 o 
  -3   3   5     1474.06     1477.82    106.02 o 
  -1   3   5       44.06       51.68     50.87 o 
   1   3   5     1050.22     1067.00     93.99 o 
   3   3   5     1575.75     1519.83    117.74 o 
   5   3   5     1327.05     1230.61    111.26 o 
   7   3   5     2175.03     1832.93    174.19 o 
   9   3   5      232.28       50.28     93.31 o 
  11   3   5      167.76      153.33    108.01 o 
  13   3   5      538.46      702.07    166.97 o 
  15   3   5      827.00      806.95    163.63 o 
  17   3   5      579.26      493.18    187.11 o 
  19   3   5     1371.67     1448.84    238.53 o 
  21   3   5       87.69      338.11    199.16 o 
 -22   4   5     3317.09     3125.77    325.18 o 
 -20   4   5     3482.16     3752.58    329.48 o 
 -18   4   5    10845.15    10878.15    496.27 o 
 -16   4   5     8364.52     7970.23    451.76 o 
 -14   4   5     3917.85     4830.61    322.65 o 
 -12   4   5     8140.84     8644.73    351.00 o 
 -10   4   5    13581.35    13985.17    929.76 o 
  -8   4   5    17683.31    17856.07    502.22 o 
  -6   4   5    14812.70    14881.55    476.86 o 
  -4   4   5    14427.24    14632.56    450.17 o 
  -2   4   5    16757.84    16326.43    423.95 o 
   0   4   5    13063.31    12648.05    400.82 o 
   2   4   5    13342.35    13044.92    411.41 o 
   4   4   5    14348.71    13925.42    611.07 o 
   6   4   5    15357.19    15232.07    536.67 o 
   8   4   5    12454.39    11932.14    508.57 o 
  10   4   5     9742.81     9845.74    615.31 o 
  12   4   5     9617.46     9380.07    794.70 o 
  14   4   5     6402.74     6120.25    560.20 o 
  16   4   5     6557.01     6651.64    420.20 o 
  18   4   5     6791.91     6887.85    519.07 o 
 -15   5   5     1705.63     1674.45    311.91 o 
 -13   5   5     2074.59     1961.12    264.66 o 
 -11   5   5     2282.12     2238.58    237.71 o 
  -9   5   5     3255.47     3488.03    275.71 o 
  -7   5   5     5603.27     5366.04    359.47 o 
  -5   5   5     4135.22     4415.60    324.57 o 
  -3   5   5     2767.57     2984.65    224.51 o 
  -1   5   5     4532.08     4516.40    285.16 o 
   1   5   5     2104.03     1909.43    199.29 o 
   3   5   5     3065.62     3242.41    253.36 o 
   5   5   5     6564.56     6260.92    339.80 o 
   7   5   5     2699.61     2600.05    244.40 o 
   9   5   5     3169.42     2953.65    262.75 o 
  11   5   5     3090.63     3070.50    286.46 o 
  13   5   5     1464.30     1474.48    226.49 o 
 -28   0   6     5744.17     6197.26    567.72 o 
 -26   0   6     5061.02     6153.69    554.54 o 
 -24   0   6     8182.25     8202.40    579.61 o 
 -22   0   6    10458.88    10691.08    634.65 o 
 -20   0   6    12689.00    13021.47    889.55 o 
 -18   0   6    15267.75    15063.18   1258.80 o 
 -16   0   6     8982.47     8241.41    485.79 o 
 -14   0   6    37558.09    38012.29   1456.52 o 
 -12   0   6    82713.10    82014.13   2427.28 o 
 -10   0   6    52635.23    51372.26   1537.54 o 
  -8   0   6    53726.32    53106.48   1577.86 o 
  -6   0   6    62253.33    66534.35   1942.73 o 
  -4   0   6    56559.38    64027.78   1857.30 o 
  -2   0   6    25055.00    27840.23   1027.33 o 
   0   0   6    44028.28    50335.75   1482.31 o 
   2   0   6    82471.60    88315.36   3458.68 o 
   4   0   6    64765.96    63477.82   1859.22 o 
   6   0   6    48417.81    47212.70   2288.59 o 
   8   0   6    48464.27    47700.92   1445.80 o 
  10   0   6    46126.43    44555.04   1374.69 o 
  12   0   6    25948.63    22607.05   2751.71 o 
  14   0   6    17900.13    17913.31    929.34 o 
  16   0   6    18122.36    14913.11   1914.24 o 
  18   0   6    13904.73    14471.48    595.05 o 
  20   0   6    15873.13    17238.65    967.93 o 
  22   0   6     9039.98     7988.45   1655.90 o 
  24   0   6     3353.12     4627.24    760.29 o 
 -27   1   6      876.21      859.42    196.12 o 
 -25   1   6     2630.06     2826.21    357.09 o 
 -23   1   6     1522.39     1501.62    208.80 o 
 -21   1   6     2831.02     2739.43    246.55 o 
 -19   1   6     1581.02     1374.28    246.79 o 
 -17   1   6     1943.74     2009.89    231.26 o 
 -15   1   6     6880.87     6792.48    301.06 o 
 -13   1   6     6537.21     6600.95    244.64 o 
 -11   1   6    15121.24    14922.53    413.76 o 
  -9   1   6    12840.59    13028.37    363.51 o 
  -7   1   6     4279.75     4149.39    143.25 o 
  -5   1   6     6129.24     6429.89    185.18 o 
  -3   1   6     9846.17    10765.51    267.23 o 
  -1   1   6     6446.39     6723.15    180.66 o 
   1   1   6     4297.17     3849.48    137.15 o 
   3   1   6    25490.85    25592.45    951.23 o 
   5   1   6    21597.16    22383.14    725.35 o 
   7   1   6     7223.69     6789.92    191.55 o 
   9   1   6     6958.73     6624.72    218.43 o 
  11   1   6     4835.10     4778.51    179.90 o 
  13   1   6     3391.47     3455.29    212.88 o 
  15   1   6     1939.90     1972.67    176.15 o 
  17   1   6     3303.28     3177.90    230.31 o 
  19   1   6     4537.11     4498.04    314.95 o 
  21   1   6     1324.66     1402.30    205.49 o 
  23   1   6     1249.83     1219.53    239.30 o 
  25   1   6      846.96     1115.66    347.10 o 
 -26   2   6     1403.24     1116.40    301.69 o 
 -24   2   6     1478.99     1440.09    224.91 o 
 -22   2   6     2027.48     2067.37    237.21 o 
 -20   2   6     3650.91     3461.93    279.13 o 
 -18   2   6     3944.88     4058.59    248.75 o 
 -16   2   6     8055.46     8056.18    309.33 o 
 -14   2   6     8506.78     8598.80    304.83 o 
 -12   2   6     8308.72     8324.14    318.85 o 
 -10   2   6    15709.70    16159.08    496.93 o 
  -8   2   6    17541.50    17825.70    431.82 o 
  -6   2   6    12276.16    13106.50    330.89 o 
  -4   2   6    12287.19    13416.51    332.32 o 
  -2   2   6    21479.03    21960.80    495.15 o 
   0   2   6    12252.94    13107.72    350.13 o 
   2   2   6     8317.88     7908.12    251.03 o 
   4   2   6    16147.02    16118.40    451.49 o 
   6   2   6     8574.27     7961.08    260.50 o 
   8   2   6    11049.48    10266.84    324.62 o 
  10   2   6    12985.34    12451.14    390.33 o 
  12   2   6    10626.90     9982.05    394.24 o 
  14   2   6     9679.78     9402.65    410.62 o 
  16   2   6     2298.79     2132.96    217.39 o 
  18   2   6     2353.34     2692.23    253.30 o 
  20   2   6     4824.52     5040.19    356.38 o 
  22   2   6     2626.10     2504.13    309.54 o 
  24   2   6     1465.46     1690.01    287.96 o 
 -25   3   6     2850.29     2796.20    462.16 o 
 -23   3   6     3804.92     3652.32    389.90 o 
 -21   3   6     6285.35     6762.71    502.02 o 
 -19   3   6     7547.48     8076.08    353.53 o 
 -17   3   6     8924.30     9106.57    416.28 o 
 -15   3   6    19253.99    19314.88    560.93 o 
 -13   3   6    20802.68    20530.40    626.46 o 
 -11   3   6    13967.91    14296.50    465.79 o 
  -9   3   6    19337.59    20156.36    499.25 o 
  -7   3   6    20929.58    20741.51    503.05 o 
  -5   3   6    25172.46    25258.54    588.67 o 
  -3   3   6    26676.21    27051.74    675.46 o 
  -1   3   6    17993.78    17783.12    432.78 o 
   1   3   6    25995.60    26318.27    599.17 o 
   3   3   6    30266.70    31011.48    936.16 o 
   5   3   6    26129.50    24967.22    758.80 o 
   7   3   6    24452.80    23505.29    732.14 o 
   9   3   6    18005.88    17363.89    590.95 o 
  11   3   6    16777.75    16547.01    586.86 o 
  13   3   6    11444.87    11368.01    535.10 o 
  15   3   6     9267.40     8958.02    412.54 o 
  17   3   6     7112.48     7775.42    579.03 o 
  19   3   6     3691.44     3725.08    359.94 o 
  21   3   6     6297.62     6822.04    501.10 o 
 -20   4   6       24.58      -21.89    160.22 o 
 -18   4   6     1408.39     1765.04    281.04 o 
 -16   4   6     2112.05     1981.69    282.49 o 
 -14   4   6      185.98      287.67    121.70 o 
 -12   4   6     1423.75     1482.33    153.15 o 
 -10   4   6      655.46      729.98    120.84 o 
  -8   4   6       77.17       55.03     80.64 o 
  -6   4   6     1461.73     1498.43    126.82 o 
  -4   4   6      699.19      749.72    132.94 o 
  -2   4   6      876.33      833.08    179.03 o 
   0   4   6     2001.80     2476.08    209.43 o 
   2   4   6      706.70      785.84    131.37 o 
   4   4   6     1730.81     1880.92    187.18 o 
   6   4   6     2472.55     2365.03    210.21 o 
   8   4   6      964.57     1294.94    176.26 o 
  10   4   6      495.97      360.92    137.62 o 
  12   4   6      574.69      504.72    175.18 o 
  14   4   6      284.30      207.18    176.48 o 
  16   4   6       70.01      -79.84    142.97 o 
  18   4   6      364.44      497.00    208.08 o 
 -15   5   6     2660.22     3166.53    396.84 o 
 -13   5   6     2757.27     2916.73    276.68 o 
 -11   5   6     3766.81     3834.00    369.13 o 
  -9   5   6     2811.51     3114.46    217.34 o 
  -7   5   6     4334.93     5609.81    538.95 o 
  -5   5   6     4967.45     4724.35    442.83 o 
  -3   5   6     3624.43     3531.35    345.47 o 
  -1   5   6     4269.47     4452.75    290.56 o 
   1   5   6     3740.38     3223.73    447.79 o 
   3   5   6     5385.22     5038.07    462.56 o 
   5   5   6     7229.53     6690.57    420.09 o 
   7   5   6     3704.56     3530.92    366.62 o 
   9   5   6     1986.98     1908.72    231.14 o 
  11   5   6     2349.99     2590.96    268.05 o 
 -27   1   7     3502.56     3791.99    322.15 o 
 -25   1   7     4329.17     5077.52    360.43 o 
 -23   1   7     6385.89     6336.41    399.02 o 
 -21   1   7     6393.84     6810.21    371.07 o 
 -19   1   7    13082.64    12733.71    477.80 o 
 -17   1   7    22881.03    22045.62    684.21 o 
 -15   1   7    19419.65    19316.71    564.74 o 
 -13   1   7    20145.85    20300.53    547.81 o 
 -11   1   7    23023.30    23682.02    605.76 o 
  -9   1   7    27050.59    28831.56    647.23 o 
  -7   1   7    31869.99    32609.90    719.76 o 
  -5   1   7    38058.23    40803.76    875.19 o 
  -3   1   7    53651.27    61263.41   1276.16 o 
  -1   1   7    52928.58    57916.45   1204.33 o 
   1   1   7    20298.41    20575.79    584.26 o 
   3   1   7    28031.30    27666.67    875.68 o 
   5   1   7    45465.36    45662.47   1056.20 o 
   7   1   7    27317.68    27048.16    604.07 o 
   9   1   7    26000.20    25092.10    730.69 o 
  11   1   7    21571.05    20275.64   1432.62 o 
  13   1   7    15252.70    14678.63    599.54 o 
  15   1   7    20644.80    19234.37    647.38 o 
  17   1   7    13700.00    13627.60    526.28 o 
  19   1   7     5324.22     5468.17    355.12 o 
  21   1   7     5757.73     6965.59    500.19 o 
  23   1   7     4217.11     3824.89    417.34 o 
 -26   2   7     3670.74     4364.93    358.40 o 
 -24   2   7     3234.77     3828.44    323.40 o 
 -22   2   7     3184.94     3076.57    280.30 o 
 -20   2   7     9676.27    10193.13    440.13 o 
 -18   2   7    12603.19    12478.26    478.94 o 
 -16   2   7    10632.50    11186.81    383.35 o 
 -14   2   7     9578.59     9517.53    331.04 o 
 -12   2   7    10304.24    10537.48    387.50 o 
 -10   2   7    13349.45    13733.85    361.55 o 
  -8   2   7    16430.12    16458.95    410.05 o 
  -6   2   7    23588.48    24562.88    567.28 o 
  -4   2   7    34071.37    36051.74    789.76 o 
  -2   2   7    37717.98    39251.18    840.68 o 
   0   2   7    29480.72    30110.61    659.29 o 
   2   2   7    19630.58    18994.29    481.73 o 
   4   2   7    13410.39    12860.98    431.48 o 
   6   2   7    19341.70    19322.65    610.36 o 
   8   2   7    16816.90    16732.06    552.90 o 
  10   2   7    10895.82    10321.93    408.03 o 
  12   2   7    14217.96    13589.28    586.73 o 
  14   2   7    10082.08     9309.36    402.69 o 
  16   2   7     7061.65     6918.79    633.74 o 
  18   2   7    10644.80    10641.38    473.37 o 
  20   2   7     5068.30     5473.44    383.95 o 
  22   2   7     2420.40     2526.36    326.65 o 
 -23   3   7       64.67      250.66    206.49 o 
 -21   3   7      213.15      159.37    152.35 o 
 -19   3   7      278.32      244.97    143.73 o 
 -17   3   7       20.82       42.55    117.99 o 
 -15   3   7      336.45      486.29    120.85 o 
 -13   3   7     2625.28     2682.46    189.75 o 
 -11   3   7     1672.61     2041.03    231.12 o 
  -9   3   7      490.14      526.07     88.34 o 
  -7   3   7     1428.97     1472.10    115.38 o 
  -5   3   7      170.25      151.55     66.83 o 
  -3   3   7      114.89      120.32     59.68 o 
  -1   3   7      559.15      725.37     89.80 o 
   1   3   7     1453.66     1354.07    126.00 o 
   3   3   7     1138.76     1100.97    160.23 o 
   5   3   7      839.66      972.86    233.74 o 
   7   3   7     1269.88     1137.21    219.67 o 
   9   3   7      899.99      793.44    158.73 o 
  11   3   7      266.66      346.49    127.19 o 
  13   3   7      460.46      238.19    155.96 o 
  15   3   7      708.25      782.96    174.10 o 
  17   3   7      593.61      561.79    174.58 o 
  19   3   7       62.43      124.22    164.94 o 
  21   3   7       70.01     -174.98    178.63 o 
 -20   4   7     5787.59     6345.67    561.03 o 
 -18   4   7     5172.03     5364.25    441.58 o 
 -16   4   7     3893.32     4304.48    475.22 o 
 -14   4   7     6196.66     6731.79    308.91 o 
 -12   4   7     8936.84     9338.25    388.35 o 
 -10   4   7    13317.30    14124.94    447.94 o 
  -8   4   7    13107.35    12942.06    375.58 o 
  -6   4   7     9418.72     9525.40    300.98 o 
  -4   4   7    10428.36    10513.80    440.78 o 
  -2   4   7    14767.05    14945.85    515.53 o 
   0   4   7    22094.78    22347.55    702.11 o 
   2   4   7    15490.07    14883.26    582.43 o 
   4   4   7     8722.16     8355.70    370.08 o 
   6   4   7     9920.93     9345.08    453.65 o 
   8   4   7     8137.53     8102.38    380.77 o 
  10   4   7     8465.73     8249.55    640.85 o 
  12   4   7     8038.18     8082.02    727.59 o 
  14   4   7     6815.04     6944.27    540.18 o 
  16   4   7     6484.02     7003.20    439.36 o 
 -15   5   7     1319.90     1264.93    220.58 o 
 -13   5   7     1657.69     2288.77    258.57 o 
 -11   5   7     2947.57     3188.85    280.94 o 
  -9   5   7     2808.70     3041.02    283.16 o 
  -7   5   7     3056.30     2576.55    254.01 o 
  -5   5   7     3029.46     2796.99    235.08 o 
  -3   5   7     3630.74     3732.52    349.36 o 
  -1   5   7     4453.39     4086.46    305.38 o 
   1   5   7     6178.65     6096.37    333.15 o 
   3   5   7     5820.83     5480.80    339.85 o 
   5   5   7      765.31      520.81    157.89 o 
   7   5   7      995.68     1104.93    191.10 o 
   9   5   7     3233.78     2780.21    271.98 o 
  11   5   7     1710.16     1769.47    248.84 o 
 -28   0   8     4266.21     3741.19    460.63 o 
 -26   0   8     4967.03     4705.81    486.62 o 
 -24   0   8     7970.19     7469.33    557.80 o 
 -22   0   8     9271.65     9446.05    603.14 o 
 -20   0   8    11536.56    11384.10    892.34 o 
 -18   0   8    15112.47    13754.28   1104.37 o 
 -16   0   8    19110.13    18519.42    840.44 o 
 -14   0   8    28922.71    28340.84   1141.29 o 
 -12   0   8    37719.85    38080.65   1191.43 o 
 -10   0   8    42410.18    41526.38   1362.09 o 
  -8   0   8    44191.30    46387.94   1406.93 o 
  -6   0   8    53278.43    58225.83   1735.95 o 
  -4   0   8    14358.37    14819.17    506.36 o 
  -2   0   8    19039.17    20460.19    898.52 o 
   0   0   8    82483.19    91133.96   2665.78 o 
   2   0   8    53082.59    58274.74   1721.71 o 
   4   0   8    53430.11    51403.26   1539.44 o 
   6   0   8    48371.48    47502.46   1432.68 o 
   8   0   8    28843.19    28342.46    904.58 o 
  10   0   8    35612.14    32003.60   2045.94 o 
  12   0   8    24954.18    25179.30   1195.82 o 
  14   0   8    14364.62    14124.00    808.96 o 
  16   0   8    12505.26    14422.34   1292.73 o 
  18   0   8     9180.84     9664.30   1031.82 o 
  20   0   8     8094.54     9706.48   1043.46 o 
  22   0   8     6556.32     7630.97   1002.18 o 
  24   0   8     6363.10     6413.53    942.95 o 
 -27   1   8      828.40     1078.65    217.54 o 
 -25   1   8     1474.22     1624.82    220.44 o 
 -23   1   8     2708.89     2523.83    255.55 o 
 -21   1   8     1249.09     1597.89    199.53 o 
 -19   1   8      507.19      526.97    139.05 o 
 -17   1   8     4126.02     4090.50    333.36 o 
 -15   1   8     5907.46     5632.69    243.99 o 
 -13   1   8     3675.15     3371.28    205.97 o 
 -11   1   8     6737.70     6803.08    246.00 o 
  -9   1   8    16458.29    17664.89    428.57 o 
  -7   1   8     9971.86    10893.74    426.93 o 
  -5   1   8     2185.34     2278.83    116.79 o 
  -3   1   8     8217.91     8450.25    278.44 o 
  -1   1   8     6021.34     5891.11    307.94 o 
   1   1   8     8482.95     9032.42    557.70 o 
   3   1   8    12077.60    13039.13    470.36 o 
   5   1   8     7328.08     7425.77    237.73 o 
   7   1   8     9406.91     9647.13    339.41 o 
   9   1   8     2863.59     3140.87    251.93 o 
  11   1   8     2887.82     2943.89    214.04 o 
  13   1   8     9257.58     8897.83    413.25 o 
  15   1   8     3523.41     3728.26    265.81 o 
  17   1   8     1501.76      975.20    238.03 o 
  19   1   8     1282.22     1612.76    301.02 o 
  21   1   8     1045.49     1161.21    370.49 o 
  23   1   8     1163.97     1214.95    541.75 o 
 -26   2   8      809.00      859.98    213.69 o 
 -24   2   8     1853.06     1682.65    233.74 o 
 -22   2   8     3777.91     3886.02    313.72 o 
 -20   2   8     3136.20     3218.37    269.33 o 
 -18   2   8     6209.78     6774.58    669.54 o 
 -16   2   8     7587.82     7734.05    347.56 o 
 -14   2   8     5268.35     5603.06    309.11 o 
 -12   2   8     7684.85     7461.39    380.39 o 
 -10   2   8     7907.83     8251.23    371.61 o 
  -8   2   8     9668.94    10235.30    289.96 o 
  -6   2   8    11130.75    11806.14    316.71 o 
  -4   2   8     9257.47     9246.71    261.21 o 
  -2   2   8    11493.89    12149.44    351.08 o 
   0   2   8    12293.05    13029.62    432.81 o 
   2   2   8    12691.79    13467.69    425.96 o 
   4   2   8    10799.85    11048.12    410.22 o 
   6   2   8    11862.39    10967.12    547.72 o 
   8   2   8    12081.19    11863.89    682.69 o 
  10   2   8     9640.70     8729.89    608.27 o 
  12   2   8     9333.31    10121.30    500.15 o 
  14   2   8     1186.30     1344.11    179.54 o 
  16   2   8      722.02      795.53    171.97 o 
  18   2   8     6385.57     6740.22    535.14 o 
  20   2   8     4145.60     4651.89    356.71 o 
  22   2   8     2161.95     2357.53    283.85 o 
 -23   3   8     4276.55     4912.53    605.04 o 
 -21   3   8     5281.38     5300.66    367.75 o 
 -19   3   8     6084.66     6243.31    378.89 o 
 -17   3   8     7144.04     7100.82    376.13 o 
 -15   3   8    13345.56    13838.61    452.53 o 
 -13   3   8    14007.54    14819.23    461.20 o 
 -11   3   8    15684.97    16247.76    478.79 o 
  -9   3   8    19045.67    19584.14    542.64 o 
  -7   3   8    20771.41    21019.46    519.92 o 
  -5   3   8    30674.89    31448.45    720.06 o 
  -3   3   8    19500.70    18994.16    607.65 o 
  -1   3   8    10647.96    11550.28    413.52 o 
   1   3   8    19996.99    20616.89    651.41 o 
   3   3   8    20455.30    21913.55    683.31 o 
   5   3   8    18661.36    18125.92    606.24 o 
   7   3   8    20916.71    21411.92    703.62 o 
   9   3   8    20995.03    20997.36    703.57 o 
  11   3   8    12824.67    13007.02    825.33 o 
  13   3   8     7589.98     8372.92    477.65 o 
  15   3   8     7736.80     7773.40    406.78 o 
  17   3   8     5295.52     5865.76    758.23 o 
  19   3   8     6036.99     6817.03    512.44 o 
 -20   4   8      122.57        6.81    166.83 o 
 -18   4   8      276.85      379.17    177.46 o 
 -16   4   8      203.95      207.28    125.62 o 
 -14   4   8      517.05      436.04    131.96 o 
 -12   4   8      890.48     1041.73    146.35 o 
 -10   4   8      579.73      653.33    126.03 o 
  -8   4   8     2713.21     2512.42    184.72 o 
  -6   4   8     1738.49     1907.18    159.91 o 
  -4   4   8      603.87      528.34    120.95 o 
  -2   4   8     2320.28     2158.87    196.54 o 
   0   4   8       65.72       19.93     97.01 o 
   2   4   8      102.83     -134.17    140.71 o 
   4   4   8     1771.61     1777.46    324.52 o 
   6   4   8     1938.31     2046.48    211.04 o 
   8   4   8     1229.55     1429.20    198.61 o 
  10   4   8      762.61      758.52    170.90 o 
  12   4   8      316.86      156.81    146.40 o 
  14   4   8      414.24      357.09    269.52 o 
  16   4   8      443.30      792.09    204.26 o 
 -13   5   8     3492.94     3579.31    375.81 o 
 -11   5   8     2887.27     3182.97    304.91 o 
  -9   5   8     2377.10     2469.95    265.11 o 
  -7   5   8     4293.53     4276.64    330.84 o 
  -5   5   8     3823.93     3544.02    388.93 o 
  -3   5   8     3796.94     3556.39    392.70 o 
  -1   5   8     4005.58     4334.15    328.21 o 
   1   5   8     3468.69     3429.63    347.93 o 
   3   5   8     5479.71     5394.73    372.50 o 
   5   5   8     3557.21     3926.44    348.90 o 
   7   5   8     1348.99     1442.60    217.59 o 
   9   5   8     2476.82     2436.25    467.28 o 
 -27   1   9     2748.21     2969.78    397.43 o 
 -25   1   9     3471.02     3617.37    321.68 o 
 -23   1   9     7960.70     7690.14    433.97 o 
 -21   1   9    10800.45    10819.00    455.86 o 
 -19   1   9    10672.75    10526.59    431.52 o 
 -17   1   9    13459.08    13219.42    547.94 o 
 -15   1   9    15126.03    14569.85    610.11 o 
 -13   1   9    14827.40    14906.02    455.60 o 
 -11   1   9    18922.97    19214.96    531.72 o 
  -9   1   9    14984.54    15765.36    398.03 o 
  -7   1   9    18898.90    19769.01    572.87 o 
  -5   1   9    44060.39    48782.60   1044.91 o 
  -3   1   9    43542.21    48418.92   1034.24 o 
  -1   1   9    37845.68    39726.73   1460.45 o 
   1   1   9    38287.27    39605.61   1584.34 o 
   3   1   9    34061.11    33849.43    814.11 o 
   5   1   9    26464.15    26250.43   1050.73 o 
   7   1   9    22706.13    21756.17    739.10 o 
   9   1   9    12496.00    12014.45    523.45 o 
  11   1   9     6633.52     6506.24    314.19 o 
  13   1   9    17297.42    16094.81    681.46 o 
  15   1   9    19277.82    19618.99    795.28 o 
  17   1   9     7986.48     7641.11    397.10 o 
  19   1   9     7769.68     9354.97    820.98 o 
  21   1   9     5534.27     6203.49    825.07 o 
 -26   2   9     1885.87     1653.56    354.97 o 
 -24   2   9     1667.34     1914.27    253.10 o 
 -22   2   9     5012.26     4420.43    330.87 o 
 -20   2   9    10727.25    10017.21    437.76 o 
 -18   2   9     7208.34     7071.53    361.26 o 
 -16   2   9     6687.26     6886.89    309.68 o 
 -14   2   9    12894.66    12439.90    403.40 o 
 -12   2   9    11418.04    11105.58    362.17 o 
 -10   2   9    11304.52    11443.46    358.74 o 
  -8   2   9    18118.41    18208.56    455.96 o 
  -6   2   9    14380.17    15442.73    394.29 o 
  -4   2   9    18382.17    19231.05    465.13 o 
  -2   2   9    21556.97    22311.75    572.48 o 
   0   2   9    22956.48    23794.53    605.24 o 
   2   2   9    25706.88    27480.03    810.56 o 
   4   2   9    15703.51    15971.72    532.95 o 
   6   2   9    12613.21    11451.23   1029.72 o 
   8   2   9    11172.28    10725.10    535.31 o 
  10   2   9     9482.50     9450.50    405.07 o 
  12   2   9     9343.81     9131.17    478.19 o 
  14   2   9     7641.70     7170.48    481.16 o 
  16   2   9    10734.21    10405.83    461.47 o 
  18   2   9     6464.54     6482.29    408.86 o 
  20   2   9     2087.49     2015.39    315.24 o 
 -23   3   9       91.60      255.92    176.07 o 
 -21   3   9      171.23      311.09    157.97 o 
 -19   3   9      186.90      158.76    143.66 o 
 -17   3   9      111.81       70.77     96.61 o 
 -15   3   9      553.38      554.87    130.74 o 
 -13   3   9      516.58      647.98    125.98 o 
 -11   3   9      193.70      293.06    102.11 o 
  -9   3   9      321.24      405.51    101.11 o 
  -7   3   9       25.61       68.64     72.55 o 
  -5   3   9     1727.10     1719.10    139.65 o 
  -3   3   9     5922.76     6460.98    266.51 o 
  -1   3   9      170.58      197.23     93.46 o 
   1   3   9      106.58       15.01     84.28 o 
   3   3   9      794.48      820.09    145.36 o 
   5   3   9      540.25      503.87    179.95 o 
   7   3   9     1426.58     1235.86    172.60 o 
   9   3   9      121.87      125.23    118.20 o 
  11   3   9       86.43      115.37    129.94 o 
  13   3   9      750.11      897.64    210.20 o 
  15   3   9      148.99       64.65    137.02 o 
  17   3   9      198.68      175.24    158.93 o 
  19   3   9      166.97      268.06    188.44 o 
 -20   4   9     3611.29     3552.78    387.87 o 
 -18   4   9     4868.38     5199.31    409.32 o 
 -16   4   9     6977.62     7599.42    625.13 o 
 -14   4   9     6615.44     7501.45    349.57 o 
 -12   4   9     8170.66     8187.94    337.57 o 
 -10   4   9     9690.61     9725.35    516.16 o 
  -8   4   9     6902.54     7456.41    328.04 o 
  -6   4   9     7937.06     8139.86    383.11 o 
  -4   4   9    11660.07    11140.13    489.83 o 
  -2   4   9    18208.41    18470.70    621.78 o 
   0   4   9    13224.36    13570.96    500.08 o 
   2   4   9     5377.72     5518.18    427.81 o 
   4   4   9    10812.90    10850.98    452.03 o 
   6   4   9    10612.66     9905.46    438.48 o 
   8   4   9     6531.87     7280.50    391.68 o 
  10   4   9     8887.72     8740.81    606.69 o 
  12   4   9     6431.23     6169.05    408.11 o 
  14   4   9     5044.16     5772.55    602.52 o 
 -13   5   9     3149.53     3466.45    331.33 o 
 -11   5   9     2456.09     2988.38    359.05 o 
  -9   5   9     1260.78     1244.74    213.77 o 
  -7   5   9     2168.32     2407.54    265.43 o 
  -5   5   9     2596.05     2604.41    337.60 o 
  -3   5   9     3458.45     3214.36    261.61 o 
  -1   5   9     3501.66     3480.84    273.80 o 
   1   5   9     3556.82     3364.72    277.10 o 
   3   5   9     2395.24     1988.29    228.89 o 
   5   5   9     1405.89     1430.12    218.40 o 
   7   5   9     2675.72     2566.05    271.24 o 
 -26   0  10     8858.72     7876.68    825.83 o 
 -24   0  10     5349.52     4736.69    480.14 o 
 -22   0  10     6331.05     5691.27    506.81 o 
 -20   0  10    10672.09     9569.08    584.53 o 
 -18   0  10     9794.34     8923.38    538.96 o 
 -16   0  10    11175.23    10766.84    657.56 o 
 -14   0  10    18136.73    16701.06    882.06 o 
 -12   0  10    31214.04    31115.80   1203.98 o 
 -10   0  10    35773.51    36541.23   1166.90 o 
  -8   0  10    38939.35    40994.88   1277.29 o 
  -6   0  10    42237.09    44289.24   1363.08 o 
  -4   0  10    35219.82    40716.74   1446.10 o 
  -2   0  10    49760.10    56673.29   1707.28 o 
   0   0  10    34904.94    38035.79   1179.14 o 
   2   0  10    29417.37    28974.84    920.74 o 
   4   0  10    26045.73    24505.07    792.29 o 
   6   0  10     6915.50     6529.43    285.08 o 
   8   0  10    34400.54    34834.35   1346.76 o 
  10   0  10    60320.78    39896.15   1859.36 o 
  12   0  10    15863.55    17544.36   1476.00 o 
  14   0  10    11483.92    10981.93   1153.81 o 
  16   0  10    10730.54    10713.04   1148.02 o 
  18   0  10     6733.58     7365.67   1031.32 o 
  20   0  10     8190.65    10026.38   1127.72 o 
  22   0  10     5793.54     6878.12   1009.28 o 
 -27   1  10      792.21      759.17    201.12 o 
 -25   1  10     1745.85     1969.44    273.23 o 
 -23   1  10     1735.55     1598.04    219.46 o 
 -21   1  10      813.07      817.57    168.85 o 
 -19   1  10     1598.80     1829.96    207.58 o 
 -17   1  10     2100.81     2025.44    198.01 o 
 -15   1  10     4028.40     3655.56    246.60 o 
 -13   1  10     6462.01     6393.67    260.52 o 
 -11   1  10     4985.02     4950.45    219.25 o 
  -9   1  10     6352.40     6515.57    217.97 o 
  -7   1  10     3556.71     3499.28    224.24 o 
  -5   1  10     6882.62     7708.60    234.13 o 
  -3   1  10    10716.59    12354.66    336.90 o 
  -1   1  10     5908.28     5781.40    346.94 o 
   1   1  10     7890.69     8306.57    367.00 o 
   3   1  10     2431.58     2461.19    138.64 o 
   5   1  10     2666.80     2537.40    137.03 o 
   7   1  10     7440.99     7136.66    600.52 o 
   9   1  10     4964.08     4883.68    318.83 o 
  11   1  10     9592.07     8771.87    400.63 o 
  13   1  10     4778.72     4814.89    320.19 o 
  15   1  10      350.76      358.24    158.75 o 
  17   1  10     1145.84     1075.13    240.20 o 
  19   1  10     1186.05     1465.16    401.13 o 
  21   1  10     1213.46     1137.68    396.96 o 
 -24   2  10     2335.09     2640.72    285.16 o 
 -22   2  10     2038.41     2068.21    245.34 o 
 -20   2  10     2562.23     2542.66    244.66 o 
 -18   2  10     3742.58     3749.50    276.84 o 
 -16   2  10     3471.81     3606.24    315.48 o 
 -14   2  10     3751.07     4231.35    240.64 o 
 -12   2  10     2201.64     2337.76    172.42 o 
 -10   2  10    12731.94    13140.07    401.54 o 
  -8   2  10    28163.74    29693.94    688.69 o 
  -6   2  10     7659.23     8059.48    250.99 o 
  -4   2  10     5531.98     6166.95    233.70 o 
  -2   2  10     9795.25    10297.78    318.18 o 
   0   2  10     7848.24     8009.16    266.38 o 
   2   2  10     9172.96     9243.07    366.12 o 
   4   2  10     7995.16     7779.25    338.70 o 
   6   2  10     7825.96     7588.50    352.95 o 
   8   2  10     7088.13     6981.39    359.89 o 
  10   2  10     5590.87     5364.30    331.45 o 
  12   2  10     4142.91     4280.98    354.23 o 
  14   2  10     3865.69     4022.40    374.46 o 
  16   2  10     5424.65     5405.87    365.96 o 
  18   2  10     3426.90     3458.93    310.33 o 
  20   2  10     2424.16     2433.72    335.54 o 
 -23   3  10     3516.28     3663.17    332.66 o 
 -21   3  10     4810.34     5101.18    397.84 o 
 -19   3  10     6294.04     6767.94    748.35 o 
 -17   3  10     7685.11     7652.83    345.10 o 
 -15   3  10     7587.13     8039.82    337.11 o 
 -13   3  10     9089.97     8638.42    459.87 o 
 -11   3  10    15609.26    15773.42    477.89 o 
  -9   3  10    15626.24    15283.79    458.62 o 
  -7   3  10    22015.97    22093.53    601.38 o 
  -5   3  10    22914.78    23084.41    615.66 o 
  -3   3  10     8867.75     8389.79    422.23 o 
  -1   3  10    11073.78    10608.11    411.74 o 
   1   3  10    17597.82    17061.60    582.29 o 
   3   3  10    16265.91    17019.53    585.78 o 
   5   3  10    17892.47    17795.40    793.12 o 
   7   3  10    17176.06    17530.03    633.50 o 
   9   3  10    11945.10    11797.26    526.11 o 
  11   3  10     8822.33     8746.59    585.55 o 
  13   3  10     8713.26     9220.59    537.42 o 
  15   3  10     6740.98     6745.90    489.93 o 
  17   3  10     6325.16     6602.37    543.60 o 
 -18   4  10      308.98      233.30    150.56 o 
 -16   4  10      385.95      270.18    139.79 o 
 -14   4  10      374.53      275.30    225.04 o 
 -12   4  10      660.35      516.44    147.97 o 
 -10   4  10      687.29      727.57    149.47 o 
  -8   4  10      943.62     1221.23    280.88 o 
  -6   4  10      800.98     1009.83    177.76 o 
  -4   4  10      815.14      315.50    174.39 o 
  -2   4  10      341.89      319.99    132.11 o 
   0   4  10       49.17      159.65    169.65 o 
   2   4  10      697.19      734.58    210.84 o 
   4   4  10     2385.02     2350.94    417.21 o 
   6   4  10     2020.41     2053.09    234.96 o 
   8   4  10      489.89      564.51    167.24 o 
  10   4  10      130.29       58.42    164.40 o 
  12   4  10      317.03      334.03    245.66 o 
 -11   5  10     1827.15     1906.46    261.58 o 
  -9   5  10     2412.64     2390.72    502.96 o 
  -7   5  10     3298.25     3956.75    462.81 o 
  -5   5  10     2577.70     2786.97    283.86 o 
  -3   5  10     3077.15     3355.43    342.51 o 
  -1   5  10     4248.09     4409.67    716.03 o 
   1   5  10     3179.68     3278.63    280.44 o 
   3   5  10     2389.86     2298.42    263.62 o 
   5   5  10     2790.33     3020.09    291.58 o 
 -25   1  11     3688.32     3954.20    500.51 o 
 -23   1  11     5314.99     5236.34    458.66 o 
 -21   1  11     4075.02     3784.66    293.83 o 
 -19   1  11     7090.19     7324.08    387.36 o 
 -17   1  11    11070.55    11058.77    435.76 o 
 -15   1  11    14454.69    14427.56    499.59 o 
 -13   1  11    27158.18    27569.95    720.54 o 
 -11   1  11    18543.38    18656.41    515.67 o 
  -9   1  11     9638.74     9596.58    286.39 o 
  -7   1  11    23691.02    25726.26    647.17 o 
  -5   1  11    22958.05    25334.07    591.29 o 
  -3   1  11    21931.31    23326.34    690.30 o 
  -1   1  11    27153.06    28636.16    768.21 o 
   1   1  11    14945.12    14890.44    418.38 o 
   3   1  11    22500.36    21898.27    573.27 o 
   5   1  11    34462.21    34342.52   1007.22 o 
   7   1  11    14611.34    13701.12    489.95 o 
   9   1  11     9030.93     9172.29    465.57 o 
  11   1  11    14507.77    14320.48    628.91 o 
  13   1  11    13032.64    12418.12    579.97 o 
  15   1  11     8648.67     8731.42    500.01 o 
  17   1  11     7314.14     7801.60    766.02 o 
  19   1  11     4911.95     6006.90    703.33 o 
 -24   2  11     2492.38     2354.94    269.73 o 
 -22   2  11     3387.33     3539.66    325.01 o 
 -20   2  11     5254.01     5452.59    356.27 o 
 -18   2  11     5515.96     5144.97    329.28 o 
 -16   2  11     9076.25     9232.81    432.25 o 
 -14   2  11    10576.72    10320.45    389.08 o 
 -12   2  11     9105.43     9128.88    330.53 o 
 -10   2  11    15008.07    15197.99    450.56 o 
  -8   2  11     6717.31     6774.54    244.43 o 
  -6   2  11     6068.91     6405.17    247.31 o 
  -4   2  11    21990.04    24062.53    626.17 o 
  -2   2  11    15796.72    16492.79    463.21 o 
   0   2  11    15074.92    14916.57    514.56 o 
   2   2  11    21516.31    21555.15    690.16 o 
   4   2  11    14398.96    14736.48    869.56 o 
   6   2  11    11048.89    11326.37    508.03 o 
   8   2  11     8430.81     7873.03    392.16 o 
  10   2  11     7014.96     7028.84    380.06 o 
  12   2  11     7160.73     7063.66    448.88 o 
  14   2  11     5600.53     5810.81    469.47 o 
  16   2  11     4938.71     5279.20    435.16 o 
  18   2  11     4118.80     4319.79    412.99 o 
 -21   3  11      211.99      127.87    189.88 o 
 -19   3  11      226.28      253.59    156.43 o 
 -17   3  11       14.51       74.24    130.69 o 
 -15   3  11      651.80      595.83    133.90 o 
 -13   3  11     1091.68     1218.65    155.75 o 
 -11   3  11      193.36      183.76    111.32 o 
  -9   3  11      368.19      470.88    124.13 o 
  -7   3  11     1038.73      939.35    155.14 o 
  -5   3  11     2621.15     2747.74    214.93 o 
  -3   3  11      196.70       88.04     79.15 o 
  -1   3  11      150.09      173.87    107.96 o 
   1   3  11      324.02      403.60    159.77 o 
   3   3  11      306.76      354.01    120.88 o 
   5   3  11     1021.34      977.38    235.69 o 
   7   3  11      873.68      898.75    192.68 o 
   9   3  11      156.51       63.94    140.44 o 
  11   3  11      731.67      691.84    200.33 o 
  13   3  11      354.92      509.26    241.45 o 
  15   3  11      439.59      525.21    178.48 o 
 -18   4  11     3658.18     3417.98    661.09 o 
 -16   4  11     5786.06     7216.75    482.17 o 
 -14   4  11     4878.32     5207.51    519.93 o 
 -12   4  11     5455.68     6153.99    352.73 o 
 -10   4  11     6043.90     6397.11    400.39 o 
  -8   4  11     7645.02     8153.15    889.86 o 
  -6   4  11     9249.29     8692.05    441.32 o 
  -4   4  11     7748.40     7775.80    423.66 o 
  -2   4  11     9617.20    10186.13    433.78 o 
   0   4  11     9265.98     9302.67    411.53 o 
   2   4  11    10038.79     9987.54    437.18 o 
   4   4  11     9674.51     9737.73    454.56 o 
   6   4  11     6194.70     6060.93    407.86 o 
   8   4  11     7597.46     7701.35    428.83 o 
  10   4  11     4717.88     4509.67    377.84 o 
  12   4  11     3398.55     3429.27    370.48 o 
  -9   5  11     2040.58     2177.92    280.08 o 
  -7   5  11     2200.07     2078.56    260.27 o 
  -5   5  11     2011.34     2095.36    272.33 o 
  -3   5  11     2265.09     2012.07    256.93 o 
  -1   5  11     2697.22     2668.66    581.70 o 
   1   5  11     4404.26     4375.09    337.19 o 
   3   5  11     2553.78     2406.27    277.25 o 
 -26   0  12     2840.04     2448.33    383.95 o 
 -24   0  12     3509.50     2653.76    413.66 o 
 -22   0  12     6541.27     5660.84    507.11 o 
 -20   0  12     7605.59     6899.26   1307.26 o 
 -18   0  12    21614.23    19872.96   1125.67 o 
 -16   0  12    17073.18    16994.04    799.87 o 
 -14   0  12     5751.52     5668.81    571.78 o 
 -12   0  12    18089.02    17695.61    779.93 o 
 -10   0  12    23614.42    24479.82   1307.89 o 
  -8   0  12    26761.91    28144.31    940.42 o 
  -6   0  12    34206.32    37783.90   1206.74 o 
  -4   0  12    26977.42    29417.37    963.06 o 
  -2   0  12    25376.24    26267.24    896.63 o 
   0   0  12    21351.06    21442.71    896.14 o 
   2   0  12    18274.61    18858.01   1970.56 o 
   4   0  12    15264.08    14297.92    653.03 o 
   6   0  12    26335.41    25245.40   1031.55 o 
   8   0  12    40501.32    38444.69   2674.57 o 
  10   0  12    16435.89    16442.29   1462.93 o 
  12   0  12    10364.54    11323.62   1217.41 o 
  14   0  12    10180.96    11001.25   1207.61 o 
  16   0  12     5772.85     4855.45    907.86 o 
  18   0  12     8977.74     8633.46   1171.55 o 
 -25   1  12     1043.26      916.03    203.58 o 
 -23   1  12      695.46      873.58    186.88 o 
 -21   1  12     1354.48     1349.85    204.31 o 
 -19   1  12     2193.27     2301.09    229.98 o 
 -17   1  12     2496.60     2361.17    260.94 o 
 -15   1  12     5505.71     5092.65    349.00 o 
 -13   1  12      644.53      489.41    115.51 o 
 -11   1  12      453.96      503.83    110.36 o 
  -9   1  12     8297.40     7856.08    280.11 o 
  -7   1  12     8128.94     8963.93    293.87 o 
  -5   1  12     7925.42     7965.55    282.35 o 
  -3   1  12     6899.37     7108.18    262.75 o 
  -1   1  12     5129.00     4862.80    271.53 o 
   1   1  12     1551.42     1359.13    117.86 o 
   3   1  12      497.63      450.18     83.32 o 
   5   1  12     8098.69     8282.51    383.88 o 
   7   1  12     8431.43     8125.84    430.32 o 
   9   1  12     2659.63     2387.30    297.24 o 
  11   1  12     2717.51     2529.69    275.82 o 
  13   1  12     1416.03     1117.70    207.01 o 
  15   1  12     1858.31     1879.61    517.52 o 
  17   1  12     1663.77     1374.95    405.39 o 
  19   1  12     1157.19     1424.91    439.22 o 
 -24   2  12     1544.91     1707.58    250.72 o 
 -22   2  12     2160.14     2493.86    264.32 o 
 -20   2  12     2992.22     3138.01    273.46 o 
 -18   2  12     2911.40     2830.68    248.65 o 
 -16   2  12     3205.15     3491.53    515.36 o 
 -14   2  12     3433.34     3691.61    231.36 o 
 -12   2  12     6485.82     6706.67    279.95 o 
 -10   2  12    13937.18    13804.65    468.64 o 
  -8   2  12     5233.58     5709.55    270.23 o 
  -6   2  12     1988.64     2402.14    215.19 o 
  -4   2  12     3678.47     4050.03    205.80 o 
  -2   2  12     5409.05     5672.33    234.40 o 
   0   2  12    16116.80    15780.13    599.90 o 
   2   2  12    10125.06    10181.26    412.91 o 
   4   2  12     3003.15     3044.99    262.18 o 
   6   2  12     5678.80     5278.17    378.26 o 
   8   2  12     5222.26     5122.22    323.48 o 
  10   2  12     5133.03     5365.68    762.82 o 
  12   2  12     5640.42     5613.41    345.21 o 
  14   2  12     3054.34     3594.13    365.58 o 
  16   2  12     1772.11     1986.68    305.13 o 
 -21   3  12     4706.53     4440.38    392.32 o 
 -19   3  12     4871.92     4405.53    327.82 o 
 -17   3  12     3789.01     3909.93    298.14 o 
 -15   3  12     5170.42     4858.79    350.31 o 
 -13   3  12    10297.03     9820.49    476.52 o 
 -11   3  12    12224.10    12477.19    461.11 o 
  -9   3  12    12526.45    12772.90    459.45 o 
  -7   3  12    14057.74    14372.79    486.39 o 
  -5   3  12    11196.42    11862.60    481.36 o 
  -3   3  12    13676.79    12957.91    758.16 o 
  -1   3  12    15717.07    15601.33    563.57 o 
   1   3  12    12200.28    12741.94    516.83 o 
   3   3  12    12656.02    12276.16    489.81 o 
   5   3  12     8997.97     8963.34    726.02 o 
   7   3  12     6792.79     7200.03    496.81 o 
   9   3  12     9958.38     9588.56    831.78 o 
  11   3  12    10536.84     9783.69    656.66 o 
  13   3  12     6960.01     6828.91    521.29 o 
  15   3  12     6008.75     6449.41    427.73 o 
 -16   4  12      103.84       53.86    147.23 o 
 -14   4  12      511.74      628.53    171.52 o 
 -12   4  12      450.45      318.71    174.37 o 
 -10   4  12      438.04      145.25    154.63 o 
  -8   4  12     1096.67     1164.96    209.05 o 
  -6   4  12      890.90      760.96    180.66 o 
  -4   4  12      894.14      784.55    186.21 o 
  -2   4  12     1057.99     1088.03    181.18 o 
   0   4  12      412.88      402.40    138.22 o 
   2   4  12      355.30      315.85    148.73 o 
   4   4  12      533.52      573.55    182.15 o 
   6   4  12      156.48      134.78    156.76 o 
   8   4  12      147.90       76.38    164.60 o 
  10   4  12      406.61      455.27    190.45 o 
  -3   5  12     3002.42     2720.86    296.01 o 
 -25   1  13     2822.14     2582.52    277.41 o 
 -23   1  13     5172.12     5003.41    357.62 o 
 -21   1  13     6009.25     5664.91    367.58 o 
 -19   1  13     4592.33     4399.21    305.23 o 
 -17   1  13     8081.99     7942.47    364.05 o 
 -15   1  13    17038.83    16479.78    982.16 o 
 -13   1  13    13435.80    12622.58    445.67 o 
 -11   1  13     6060.65     6685.62    333.95 o 
  -9   1  13    10907.11    10912.65    396.88 o 
  -7   1  13    15133.14    16116.53   1021.09 o 
  -5   1  13    14818.56    15027.06    445.39 o 
  -3   1  13    18931.11    19039.29    530.14 o 
  -1   1  13    14405.79    14652.69    743.69 o 
   1   1  13    18412.02    18405.52    670.08 o 
   3   1  13    29257.44    29532.87   1053.91 o 
   5   1  13    16156.34    16021.25    665.39 o 
   7   1  13    10655.51    10954.90    535.08 o 
   9   1  13    10286.66    10495.01    530.04 o 
  11   1  13     5396.10     5448.60    419.96 o 
  13   1  13     6914.02     7193.90    759.30 o 
  15   1  13     7458.43     9212.72    878.11 o 
  17   1  13     4266.52     5088.31    663.83 o 
 -22   2  13     2246.33     1828.66    245.31 o 
 -20   2  13     3697.68     3273.07    284.36 o 
 -18   2  13     4398.09     4283.32    333.88 o 
 -16   2  13     7025.43     6719.97    567.52 o 
 -14   2  13     7976.89     7932.73    552.79 o 
 -12   2  13     8961.18     9063.84    477.90 o 
 -10   2  13     9386.89     9788.79    461.12 o 
  -8   2  13     6792.13     7090.99    332.31 o 
  -6   2  13    11986.31    11990.06    433.12 o 
  -4   2  13     9037.93     8710.13    338.01 o 
  -2   2  13     5601.78     5588.45    304.22 o 
   0   2  13    15562.51    15659.98    562.79 o 
   2   2  13    13898.38    14091.06    642.01 o 
   4   2  13     8742.88     8330.19    398.44 o 
   6   2  13    10901.90    10226.76    560.99 o 
   8   2  13     6695.85     6507.13    398.43 o 
  10   2  13     5388.99     6039.01    432.05 o 
  12   2  13     5433.41     5838.74    469.55 o 
  14   2  13     3999.32     3945.35    394.64 o 
  16   2  13     3889.43     3881.53    401.28 o 
 -19   3  13       96.92      253.45    180.04 o 
 -17   3  13      131.00       37.23    146.25 o 
 -15   3  13      712.21      809.95    188.79 o 
 -13   3  13       25.17      -10.65    118.84 o 
 -11   3  13      146.87      190.25    123.66 o 
  -9   3  13      110.57      159.13    115.63 o 
  -7   3  13       21.90      -13.42    122.49 o 
  -5   3  13     2070.29     2142.81    228.27 o 
  -3   3  13     1376.97     1631.01    215.73 o 
  -1   3  13       57.95      -31.22    110.85 o 
   1   3  13      435.15      349.97    173.86 o 
   3   3  13      801.42      773.45    159.94 o 
   5   3  13      588.34      373.96    231.55 o 
   7   3  13       87.69      -99.20    139.85 o 
   9   3  13       97.11      -72.68    153.44 o 
  11   3  13      383.94      477.66    196.49 o 
  13   3  13      226.88      412.01    225.80 o 
 -14   4  13     4119.37     4500.29    585.34 o 
 -12   4  13     6934.07     8632.37    783.01 o 
 -10   4  13     5010.07     5295.04    467.93 o 
  -8   4  13     6029.56     6090.92    533.91 o 
  -6   4  13     6658.57     6795.76    421.92 o 
  -4   4  13     5595.70     5898.10    504.89 o 
  -2   4  13     7428.63     7746.51    399.92 o 
   0   4  13     7028.07     6916.02    387.23 o 
   2   4  13     6512.21     6598.51    378.45 o 
   4   4  13     6123.47     6801.35    780.12 o 
   6   4  13     5880.72     5765.31    471.07 o 
   8   4  13     4853.82     4525.47    377.78 o 
 -24   0  14     4619.47     3393.39    429.30 o 
 -22   0  14     5833.23     5066.46    496.11 o 
 -20   0  14    13447.17    12455.85    705.05 o 
 -18   0  14    12976.92    12999.44    701.65 o 
 -16   0  14     1051.86      729.44    221.16 o 
 -14   0  14     5205.04     4795.38    409.12 o 
 -12   0  14    19162.46    18667.12    824.11 o 
 -10   0  14    16947.75    16774.81    740.56 o 
  -8   0  14    25523.64    26617.06   1279.67 o 
  -6   0  14    22137.29    25415.56   1263.98 o 
  -4   0  14    20168.85    23007.96   1587.16 o 
  -2   0  14    23598.28    24856.10   1053.50 o 
   0   0  14    17775.32    16917.65    771.66 o 
   2   0  14    19840.98    20417.76   1338.67 o 
   4   0  14    17030.29    16266.30   2274.94 o 
   6   0  14     9089.50     8937.24    499.66 o 
   8   0  14     9811.52     9613.63   1246.22 o 
  10   0  14    13132.26    14163.48   1423.39 o 
  12   0  14    10975.25    12664.18   1347.46 o 
  14   0  14     8368.93     9144.71   1269.04 o 
  16   0  14    10391.80    11726.74   1323.75 o 
 -23   1  14     1045.33     1029.31    200.61 o 
 -21   1  14     4228.72     3534.72    291.90 o 
 -19   1  14     1343.65     1108.17    178.75 o 
 -17   1  14      642.57      447.19    138.93 o 
 -15   1  14     1556.25     1426.51    172.74 o 
 -13   1  14      716.35      568.14    145.93 o 
 -11   1  14     4012.36     3768.30    247.11 o 
  -9   1  14     5560.98     5407.24    274.81 o 
  -7   1  14     4130.72     4223.68    447.55 o 
  -5   1  14     4644.91     5156.86    246.51 o 
  -3   1  14     1763.66     1648.93    159.97 o 
  -1   1  14     2431.25     2628.87    175.13 o 
   1   1  14     4434.99     4363.09    415.09 o 
   3   1  14     4120.79     3887.98    392.92 o 
   5   1  14     3249.11     3052.39    282.33 o 
   7   1  14     1770.39     2114.09    281.92 o 
   9   1  14     1948.52     2075.36    300.19 o 
  11   1  14     1616.17     1495.21    331.82 o 
  13   1  14     2054.48     2222.29    502.37 o 
  15   1  14     2780.43     3016.75    552.66 o 
 -22   2  14      966.27     1050.02    211.26 o 
 -20   2  14     2215.52     2306.33    251.49 o 
 -18   2  14     1708.71     1559.98    231.82 o 
 -16   2  14     2629.33     2471.28    261.10 o 
 -14   2  14     3319.52     2917.05    263.63 o 
 -12   2  14     2576.03     2568.92    222.74 o 
 -10   2  14     4051.64     3721.62    269.21 o 
  -8   2  14     5316.67     5453.76    280.22 o 
  -6   2  14     4907.36     5108.28    242.75 o 
  -4   2  14     5831.42     5973.81    436.12 o 
  -2   2  14    13013.25    13087.02    500.17 o 
   0   2  14     8463.83     8611.18    400.32 o 
   2   2  14     1016.05      921.82    156.55 o 
   4   2  14     2277.39     1827.95    255.60 o 
   6   2  14     4251.98     4187.88    351.94 o 
   8   2  14     4155.34     4781.59    467.69 o 
  10   2  14     4111.10     4326.31    402.13 o 
  12   2  14     2519.18     2485.75    352.76 o 
  14   2  14     2746.05     3276.21    387.21 o 
 -19   3  14     3520.73     3411.86    336.93 o 
 -17   3  14     5895.59     5919.78    471.39 o 
 -15   3  14     6665.66     6306.05    684.26 o 
 -13   3  14     6279.22     5907.75    377.96 o 
 -11   3  14     7528.77     7556.49    364.42 o 
  -9   3  14     7081.31     7425.07    695.61 o 
  -7   3  14     6530.40     6083.23    387.60 o 
  -5   3  14    13304.66    12752.18    569.27 o 
  -3   3  14    16689.43    17546.79    773.21 o 
  -1   3  14     8570.61     8269.60    398.33 o 
   1   3  14     7648.35     7282.25    391.36 o 
   3   3  14     7222.47     6853.37    486.65 o 
   5   3  14     6030.18     5897.10    611.75 o 
   7   3  14     8745.76     9038.50    730.56 o 
   9   3  14     8315.09     8104.81    659.09 o 
  11   3  14     6228.12     6364.16    732.06 o 
 -12   4  14      309.62      112.85    165.07 o 
 -10   4  14       23.82      153.25    174.76 o 
  -8   4  14      157.46      192.69    159.13 o 
  -6   4  14     1003.60      934.97    215.78 o 
  -4   4  14      616.14      414.51    176.91 o 
  -2   4  14      482.47      620.13    174.73 o 
   0   4  14      567.61      627.53    172.57 o 
   2   4  14      200.94      244.36    155.27 o 
   4   4  14      205.84      373.36    192.43 o 
 -21   1  15     1244.14     1199.99    209.35 o 
 -19   1  15     2854.86     3085.92    270.29 o 
 -17   1  15     7566.58     7291.32    393.39 o 
 -15   1  15     8536.59     7557.64    396.24 o 
 -13   1  15    10985.88    10829.69    471.29 o 
 -11   1  15    11447.29    11453.19    477.08 o 
  -9   1  15    11092.59    11325.46    426.27 o 
  -7   1  15    13209.29    13400.30    477.77 o 
  -5   1  15    12848.96    12598.76    409.48 o 
  -3   1  15     9095.63     9510.56    385.34 o 
  -1   1  15     8784.05     8626.77    371.63 o 
   1   1  15    11363.01    11242.11    541.72 o 
   3   1  15    11384.60    10796.12    529.86 o 
   5   1  15    11039.57    11001.40    802.70 o 
   7   1  15    10310.46    10277.65    521.44 o 
   9   1  15     8119.94     8597.73    526.34 o 
  11   1  15     7916.27     7981.25    847.08 o 
  13   1  15     5887.05     5680.57    727.83 o 
 -20   2  15     2981.77     2981.15    490.64 o 
 -18   2  15     3235.04     3397.84    421.06 o 
 -16   2  15     4904.90     4539.89    346.84 o 
 -14   2  15     5379.95     4654.30    336.60 o 
 -12   2  15     7135.67     6155.26    389.19 o 
 -10   2  15     8462.63     7778.36    348.34 o 
  -8   2  15     6020.26     6252.16    308.45 o 
  -6   2  15     5475.16     5463.86    281.03 o 
  -4   2  15     5853.85     7259.04    868.77 o 
  -2   2  15     7928.52     7785.73    382.95 o 
   0   2  15     8062.21     8368.39    908.97 o 
   2   2  15     7248.61     6709.16    986.91 o 
   4   2  15     9634.37     8801.04   1061.18 o 
   6   2  15     6516.81     6061.51    678.70 o 
   8   2  15     4738.63     4573.11    419.80 o 
  10   2  15     6804.98     7583.39    662.85 o 
  12   2  15     4345.97     4376.86    432.56 o 
 -17   3  15      260.47      498.35    245.13 o 
 -15   3  15      432.19      561.03    182.62 o 
 -13   3  15      124.36      427.01    209.08 o 
 -11   3  15      179.95      102.52    150.18 o 
  -9   3  15      156.08      122.17    153.49 o 
  -7   3  15     1389.75     1475.73    264.52 o 
  -5   3  15     1073.97     1179.43    215.12 o 
  -3   3  15       24.51       -5.45    113.72 o 
  -1   3  15      165.80      163.18    137.35 o 
   1   3  15      231.55      198.43    142.80 o 
   3   3  15       87.82       21.62    138.83 o 
   5   3  15      474.67       99.22    247.52 o 
   7   3  15      202.48      -13.38    200.60 o 
   9   3  15      148.47      -48.98    200.58 o 
 -10   4  15     3331.15     3741.60    501.82 o 
  -8   4  15     7553.83     7294.36    571.64 o 
  -6   4  15     4654.62     4173.31    362.00 o 
  -4   4  15     2926.55     3040.89    479.01 o 
  -2   4  15     4305.28     3981.81    356.61 o 
   0   4  15     5850.59     5910.29    538.06 o 
 -22   0  16     4137.13     3882.65    449.14 o 
 -20   0  16     5448.88     5723.31    527.04 o 
 -18   0  16     6324.80     5825.62    505.65 o 
 -16   0  16     7082.00     6740.02    597.44 o 
 -14   0  16    10825.38     9874.15    566.78 o 
 -12   0  16    11462.18    10555.89    777.39 o 
 -10   0  16    14159.36    12216.56    822.25 o 
  -8   0  16     9446.94     9290.29    675.10 o 
  -6   0  16     6294.25     7423.80    534.27 o 
  -4   0  16    16267.46    17725.31   1181.77 o 
  -2   0  16    19668.85    20461.29   2074.42 o 
   0   0  16    13968.46    14063.73    990.32 o 
   2   0  16    12345.45    12587.34    779.07 o 
   4   0  16    10545.26    10121.96   1336.85 o 
   6   0  16     9736.62    10675.27   1373.87 o 
   8   0  16     8109.47     8982.00   1279.12 o 
  10   0  16     8732.17     8114.93   1218.49 o 
  12   0  16     9766.98    10648.62   1436.78 o 
 -21   1  16      990.55      614.78    200.37 o 
 -19   1  16      160.26      266.15    175.83 o 
 -17   1  16     1375.64     1216.46    206.06 o 
 -15   1  16     2407.70     2110.99    244.35 o 
 -13   1  16     1844.26     1468.12    205.85 o 
 -11   1  16     2096.94     1781.39    207.75 o 
  -9   1  16     1356.93     1567.58    180.35 o 
  -7   1  16     1907.93     1832.63    208.30 o 
  -5   1  16     1909.86     2372.24    258.11 o 
  -3   1  16     2950.35     2973.43    391.94 o 
  -1   1  16     6077.96     5805.19    387.13 o 
   1   1  16     2992.07     3192.46    311.28 o 
   3   1  16     1024.61      937.45    203.08 o 
   5   1  16     1677.84     1416.45    258.44 o 
   7   1  16     2021.15     1652.90    232.39 o 
   9   1  16      929.00     1217.99    446.53 o 
  11   1  16     1046.76     1654.20    491.86 o 
 -18   2  16     1957.31     1698.62    249.29 o 
 -16   2  16     2464.09     2715.87    289.28 o 
 -14   2  16     2013.48     1726.74    232.36 o 
 -12   2  16     2684.19     2467.37    250.78 o 
 -10   2  16     3380.44     3375.54    252.20 o 
  -8   2  16     3467.18     3881.75    501.27 o 
  -6   2  16     4460.43     4671.74    644.92 o 
  -4   2  16     3388.78     3448.97    274.22 o 
  -2   2  16     2485.88     2482.27    281.88 o 
   0   2  16     3061.53     3359.23    324.20 o 
   2   2  16     3904.78     3925.61    353.61 o 
   4   2  16     3283.29     3223.64    564.78 o 
   6   2  16     3534.45     3623.60    348.81 o 
   8   2  16     3838.54     4212.20    421.27 o 
  10   2  16     2099.76     2250.09    341.35 o 
 -15   3  16     3038.21     2786.60    400.14 o 
 -13   3  16     3942.34     3055.50    371.39 o 
 -11   3  16     5020.11     4793.90    482.56 o 
  -9   3  16     4472.14     3977.20    358.08 o 
  -7   3  16     6989.67     6404.34    624.43 o 
  -5   3  16    11960.62    12116.73    576.89 o 
  -3   3  16     8591.51     8207.60    710.14 o 
  -1   3  16     6048.70     5665.97    417.24 o 
   1   3  16     6515.75     6062.43    642.68 o 
   3   3  16     6141.23     5567.36    744.84 o 
   5   3  16     6776.59     5925.80   1861.07 o 
 -19   1  17     4214.88     3285.99    322.69 o 
 -17   1  17     4721.88     4398.52    352.53 o 
 -15   1  17     6711.43     6176.59    408.66 o 
 -13   1  17     6421.96     5324.72    357.74 o 
 -11   1  17     4772.65     4727.61   1037.39 o 
  -9   1  17     7500.26     7107.45    455.17 o 
  -7   1  17     8808.48     9061.71    433.42 o 
  -5   1  17     7029.20     7748.29    620.51 o 
  -3   1  17     7252.64     7678.96    467.40 o 
  -1   1  17     7824.77     7862.89    471.30 o 
   1   1  17     8345.78     7774.79    465.55 o 
   3   1  17     8357.80     8137.86    769.55 o 
   5   1  17     8375.78     8512.37    861.89 o 
   7   1  17     9379.18    13161.09   1689.64 o 
   9   1  17     6490.25     6000.61    779.63 o 
 -16   2  17     4057.35     3579.38    324.29 o 
 -14   2  17     3084.89     2666.98    272.10 o 
 -12   2  17     3734.10     3263.51    288.20 o 
 -10   2  17     6219.07     6081.17    685.46 o 
  -8   2  17     6550.27     5670.02    437.29 o 
  -6   2  17     5721.12     6595.43    502.97 o 
  -4   2  17     4672.12     5182.31    466.37 o 
  -2   2  17     4337.04     5332.11    420.51 o 
   0   2  17     4681.73     4572.16    410.37 o 
   2   2  17     4689.35     4547.67    731.32 o 
   4   2  17     4529.90     4215.12    379.57 o 
   6   2  17     5294.98     4618.25    396.67 o 
   8   2  17     5805.69     6530.16    535.97 o 
 -11   3  17      256.10      247.47    190.52 o 
  -9   3  17      123.04      -27.50    166.77 o 
  -7   3  17       37.34       94.56    164.46 o 
  -5   3  17       52.38      284.55    173.47 o 
  -3   3  17      789.60     1201.64    235.06 o 
  -1   3  17      382.45      387.97    195.23 o 
   1   3  17      270.61      200.32    188.88 o 
 -18   0  18     5944.76     4697.73    618.20 o 
 -16   0  18     4934.87     4467.71    598.30 o 
 -14   0  18     5420.35     4972.74    609.17 o 
 -12   0  18     5699.41     5139.32    599.35 o 
 -10   0  18     5550.40     5301.92    589.16 o 
  -8   0  18     6354.53     7225.45    618.62 o 
  -6   0  18    10414.95    11456.55    781.30 o 
  -4   0  18    13117.56    12539.18    705.31 o 
  -2   0  18    11301.98    10587.47   1906.58 o 
   0   0  18    10418.69    11581.97   1340.46 o 
   2   0  18    11792.27    11956.60   1357.08 o 
   4   0  18     8854.59    12447.50   1560.64 o 
   6   0  18     3147.67     3540.39    903.02 o 
   8   0  18     4242.16     4921.36   1050.88 o 
 -17   1  18     1009.35      730.08    237.76 o 
 -15   1  18     1690.32     1195.63    474.39 o 
 -13   1  18     1972.30     1667.47    263.16 o 
 -11   1  18      512.97      285.34    189.06 o 
  -9   1  18      508.49      222.14    164.22 o 
  -7   1  18     2343.92     2199.59    241.82 o 
  -5   1  18     2496.16     2158.01    521.68 o 
  -3   1  18     1553.95     1530.04    260.78 o 
  -1   1  18     1788.49     2027.27    271.86 o 
   1   1  18     2568.55     2860.27    382.37 o 
   3   1  18     1594.08     1549.37    249.87 o 
   5   1  18      839.81      866.62    436.67 o 
   7   1  18     1057.54     1264.85    484.75 o 
 -14   2  18     1408.00     1387.52    242.62 o 
 -12   2  18     1528.59     1611.05    444.62 o 
 -10   2  18     1759.04     1936.67    392.50 o 
  -8   2  18     3612.38     4129.23    508.58 o 
  -6   2  18     2781.17     3061.34    383.26 o 
  -4   2  18     2145.81     2389.17    351.67 o 
  -2   2  18     3545.81     3210.60    339.30 o 
   0   2  18     3509.72     3078.89    337.60 o 
   2   2  18     2675.60     2289.28    403.67 o 
   4   2  18     2099.49     2023.97    617.30 o 
 -13   1  19     4922.27     3957.80    528.26 o 
 -11   1  19     6480.37     5883.09    453.29 o 
  -9   1  19     6420.12     5405.79    665.15 o 
  -7   1  19     6675.70     6931.48    623.70 o 
  -5   1  19     6574.96     7016.03    522.01 o 
  -3   1  19     5882.42     6234.41    435.60 o 
  -1   1  19     4887.90     5101.34    413.77 o 
   1   1  19     3406.32     3220.71    332.59 o 
   3   1  19     4051.91     3894.20    659.71 o 
 -10   2  19     5747.94     6930.51    727.28 o 
  -8   2  19     3511.91     3116.60    665.97 o 
  -6   2  19     3064.11     2989.53    422.10 o 
  -4   2  19     3644.56     3227.32    403.94 o 
  -2   2  19     3037.97     3379.55    414.30 o 
 -10   0  20     6851.90     5972.96    650.54 o 
  -8   0  20     5424.71     7830.24    679.68 o 
  -6   0  20     4149.67     3845.02    482.18 o 
  -4   0  20     5345.02     5232.08    472.37 o 
  -2   0  20     7149.65     6348.00   1071.18 o 
   0   0  20     7138.27     9006.86   1350.38 o 
  -7   1  20      895.87      788.26    296.45 o 
  -5   1  20     1035.06     1021.05    288.61 o 
  -3   1  20     1472.93     1117.36    269.96 o 
                                                 
